# Supplementary material for: Predictive modeling and ranking of physicochemicals in Aegle marmelos using topological indices and multi-criteria decision-making techniques
Source: Front Chem. 2026 Apr 10;14:1740913. doi: 10.3389/fchem.2026.1740913 (PMC13106291; doi:10.3389/fchem.2026.1740913)
Supplement: Supplementary file 1 [file Supplementaryfile1.zip]

Archive with 3 entries (3 files):
- multiple_linear_regression_all_models_sorted.csv
- quadratic_regression_all_models_sorted.csv
- linear_regression_all_models_sorted.csv
