# Supplementary material for: Predictive modeling and ranking of physicochemicals in Aegle marmelos using topological indices and multi-criteria decision-making techniques
Source: Front Chem. 2026 Apr 10;14:1740913. doi: 10.3389/fchem.2026.1740913 (PMC13106291; doi:10.3389/fchem.2026.1740913)
Supplement: Supplementary file 1 [file Supplementaryfile1.zip › multiple_linear_regression_all_models_sorted.csv]

Property	TI1	TI2	P	Q	S	R_squared
MW	MLSI	ISI	-0.0239492577955072	-1.1203585748335	21.8624874764418	0.998998964789617
MW	RLI	ISI	-0.607888381602691	-1.09635575314634	21.616349657081	0.9980183914907
MW	ISLI	ISI	0.891601216543562	-0.718718150323759	21.6683476414005	0.997726951696562
MW	MII	ISI	5.30257703745645	-1.60489286148577	20.5818654803439	0.997723318470811
MW	MIRI	ISI	4.78426595283386	-1.81215840606567	20.4960524390786	0.997631318793825
MW	MHI	ISI	4.69532099365577	-2.00540686920073	20.5079480218685	0.997623952752709
MW	MMRI	ISI	5.10319079043706	0.611487233931948	19.2445203315206	0.997588105369567
MW	MLI	ISI	4.18574187154096	-0.351782387852641	20.3501932566646	0.997558434364155
MW	MMSDI	ISI	4.09694622750406	-0.0330257236536485	20.2955033606698	0.997553097497974
MW	MMDI	ISI	3.82452402194351	-0.130951884358115	20.4893190616065	0.997546186273753
MW	MDI	ISI	3.24597844710545	0.10744840118351	20.0476713057128	0.997544664247577
MW	SDDI	ISI	3.55097440241007	-0.0433239763647845	20.3320339845306	0.997530761679105
MW	MRI	ISI	3.63841102097783	-0.0409173161507104	20.1829622142356	0.99752953016401
MW	MMRDI	ISI	3.61441242165002	0.0344429233433882	20.0972878775124	0.997529519971692
MW	SLI	ISI	3.56930011430465	-0.00401925357297607	20.180144077541	0.997529325693543
MW	RLI	ISLI	6.68865726152986	-23.4900637191531	24.4712598781039	0.995922474185374
MW	MMDI	MMSDI	21.2800285839461	12.0017511705606	-2.44588950016015	0.990196847769166
MW	MII	MMRI	19.413015515622	12.4768032999444	11.1244647148647	0.989428851078675
MW	MDI	MMRDI	22.4041656067984	-3.00064150409021	11.4568176889219	0.989211575359512
MW	MHI	MMRI	20.6571162803277	21.2573262925985	10.8472414207872	0.988371842294262
MW	MMRDI	MMSDI	23.0936598778441	11.0697534360887	-0.668981625196296	0.988350985597639
MW	MIRI	MMRI	20.4200576618044	18.6910740367644	10.9926148181838	0.988309576312413
MW	MRI	MMRDI	22.9794970573838	-8.70066413816674	11.4102973928579	0.987818235760041
MW	MMRDI	MMDI	22.9702630355291	14.8253170363537	-4.17924013754499	0.987306052640794
MW	MMSDI	SDDI	24.4722267415644	-0.835381609519479	6.1043715079902	0.986960612012479
MW	MLI	MMRI	22.3800065873995	6.43203498762439	10.991791192224	0.986376620705502
MW	MMRI	MMRDI	22.6244568667381	5.09488672702663	6.00303825251138	0.986128939762157
MW	MMRDI	SDDI	16.0760352657404	34.5000130550041	-13.2707780662126	0.986013532190531
MW	MDI	SDDI	22.6041762238722	-3.35155497844068	6.2362265423326	0.985935740336617
MW	MLI	MMRDI	22.4959999864476	-5.37511481044119	11.143319655286	0.9859095674117
MW	MMRI	MMDI	23.6892710675654	8.90834611858301	2.62843221199032	0.985101746818301
MW	RLI	MMRDI	-1.01488198022596	-4.1095946227514	12.4159440211503	0.985065120244456
MW	MLSI	MMRDI	7.52762384117976	-2.06787892767347	11.2763142826573	0.98492185835972
MW	MMRI	SDDI	24.1186865061395	6.08192765407995	2.82224160814791	0.984719076651497
MW	MRI	SDDI	23.3865716455346	-9.83500957745642	6.22025699774056	0.984435050711639
MW	MIRI	MMRDI	21.145264923054	-11.4566957164919	10.7729883371108	0.984105773051106
MW	MHI	MMRDI	20.8663942977939	-13.0836361493798	10.8429323620378	0.984008214761099
MW	MMDI	SDDI	23.8349622209843	-5.14901525074644	8.56710934884874	0.983827572313419
MW	MRI	MMRI	25.2454871656352	7.99494517474995	11.1607645418519	0.983762689912762
MW	MII	MMRDI	19.5979084906714	-5.55936717598492	10.445121628566	0.982820135915513
MW	MMRI	MMSDI	26.415603689643	11.6093451312651	0.600749665001689	0.982587215675952
MW	MLI	SDDI	23.0585497067086	-6.17509797516659	6.07198170925175	0.982316358590104
MW	MRI	MMDI	20.5225300950241	-32.862046827497	13.1454256352654	0.98193671399238
MW	ISLI	MMRDI	8.06365367775974	-1.75190330042206	11.5230275756734	0.98135677440401
MW	MLSI	SDDI	5.67759263679507	-2.43344339055019	6.17696241351711	0.981244437155023
MW	MDI	MMRI	28.545183086369	2.23852516061415	11.4662381490419	0.980941177336482
MW	SLI	MMRDI	15.7696528875475	0.496195473433971	8.96252885224491	0.980904681829009
MW	MIRI	SDDI	21.783086342433	-13.4659678196962	5.8581231074981	0.980263296254295
MW	MHI	SDDI	21.3087492107365	-15.096830104475	5.88884647445748	0.979979782391502
MW	RLI	SDDI	-0.446767622198736	-3.75189646294573	6.51115153163421	0.979347519131348
MW	MII	SDDI	20.2716455178612	-6.75363352686919	5.66609052853867	0.978766445204832
MW	MDI	MMDI	15.3534248070017	-9.3799644681214	12.3289263038764	0.978359315584477
MW	MLI	MMDI	23.5910312382955	-22.8310688423497	12.8641889289658	0.97747852531925
MW	RLI	SLI	29.4394702735872	-10.0196549039025	10.4574074369582	0.977459241994026
MW	SLI	SDDI	20.199394894942	1.52369478043192	3.94025682968103	0.977251818740371
MW	ISLI	SDDI	12.878644406742	-0.061105829222657	5.22931359671274	0.975869485657335
MW	MLSI	MMRI	41.508610646747	1.12632332536171	11.9297022003975	0.974600343443143
MW	RLI	MMRI	37.0069108935585	-2.52585262479299	15.2287051651437	0.974430696058603
MW	ISLI	MMRI	41.5245612078902	1.08697662723427	11.5179344236434	0.972985667347869
MW	SLI	MII	29.0978830670039	5.46448759522751	9.66726835502204	0.972958645366492
MW	SLI	MMRI	41.1935562769792	-0.19278879753545	13.413956799642	0.972735465967947
MW	SLI	MHI	30.5621771354856	5.3854349695144	15.9529820988443	0.971568414931234
MW	SLI	MIRI	30.7303006698587	5.45265791325686	13.7426339915466	0.971295954599638
MW	SLI	MMDI	29.3955766238637	4.35541653721234	2.41498937220533	0.971266082831119
MW	SLI	MLI	33.4160999714951	5.51709570028876	4.30645514893453	0.969127554955648
MW	MIRI	MMDI	22.8438958692893	-50.6748037108717	11.686607659101	0.967495567142323
MW	SLI	MRI	36.9788760635519	5.66927516326529	4.51020554497545	0.966858282948071
MW	SLI	MMSDI	38.7512100664585	5.84522784947251	0.293382328909833	0.965974742095439
MW	MHI	MMDI	21.5080503223048	-58.249115559634	11.9550744013354	0.965313482994704
MW	SLI	MDI	40.7101900092566	5.87394819204461	0.916315314928563	0.965083869030154
MW	SLI	ISLI	45.7052908287321	7.36077400970041	-1.76441490550523	0.964108525758402
MW	SLI	MLSI	45.7256511149359	6.07787595743606	0.243046667412825	0.964024923573197
MW	ISLI	MMDI	30.7071864994387	6.54738626300403	2.3815696985468	0.963662350611173
MW	ISLI	MII	35.5559405727486	8.5273015538847	6.58274869131255	0.961701374978301
MW	ISLI	MHI	35.9270761672248	8.40501723792234	11.4513119862259	0.961450761751374
MW	ISLI	MIRI	36.4835880400697	8.5114742030653	9.45566726372554	0.961064937961467
MW	ISLI	MLI	38.3164100775105	8.59154920057502	2.93158556211986	0.960113600669164
MW	ISLI	MLSI	45.6074162473683	10.343892103198	-1.43743433371461	0.959884436063979
MW	ISLI	MRI	40.9147873332329	8.77982093504919	2.92235293174519	0.9590712026917
MW	MII	MMDI	20.5647783439987	-25.4375798987226	10.5460358898936	0.958808129830988
MW	ISLI	MDI	43.6669029325227	9.02596477035995	0.515172552526027	0.958289285258696
MW	ISLI	MMSDI	44.3539118670887	9.134020276176	0.090035643299425	0.958127327506762
MW	RLI	MMDI	22.3013103053065	4.46734279727611	5.37258067328346	0.942401626118991
MW	MLSI	MMDI	-2.55773761601372	-1.37483302513248	8.53199474128032	0.934951208635665
MW	MIRI	MHI	33.8788727503491	-1064.02325203311	1246.23525870387	0.923810010521678
MW	RLI	MHI	47.8886086121821	10.9491985758852	24.6407098987323	0.916561198031069
MW	RLI	MIRI	49.7570995339645	11.2866085722464	20.3862632750485	0.91439196041148
MW	RLI	MII	50.2215694086978	11.5513708075298	12.9997929146498	0.914352002406333
MW	RLI	MLI	51.1862664503292	11.2206180957538	7.20574832098209	0.912941053258773
MW	RLI	MRI	54.8921004768629	11.4549896748626	8.89442212236668	0.909913571913567
MW	RLI	MDI	60.1869731684963	11.956306599198	2.34879965934539	0.906086075609203
MW	RLI	MMSDI	64.3601725472706	12.642980899749	0.428580135311115	0.902630300040826
MW	RLI	MLSI	75.7539572397414	13.3692287709344	0.419233945134221	0.898741846239874
RBC	RLI	ISLI	-3.5319292920537	-2.8095780586354	1.89076905522094	0.865540526531336
RBC	RLI	ISI	-4.02051971851429	-1.06473165672655	1.64905890665219	0.862109054864645
RBC	RLI	MMRI	-1.55267953274569	-1.3410549665768	1.31739220636528	0.846273851193088
MW	MII	MHI	22.6930174966349	-155.710477792732	334.700242261104	0.824996459980216
MW	MLSI	MDI	49.4142598112223	7.82558190299548	4.48052194516519	0.823114356525542
MW	MLSI	MRI	46.6047182585344	7.49864998525327	14.4671526316839	0.821735462465928
MW	MLI	MLSI	47.5332831898072	10.0003523994831	7.61702752621074	0.816066900599578
MW	MLSI	MHI	47.7209630095237	7.56957952519373	30.7903911186035	0.813610890669969
RBC	RLI	SLI	-2.03477860121217	-1.90149176495911	0.866148358992813	0.808519205268772
MW	MLSI	MIRI	53.9826677439781	8.34561082590898	21.7599788463455	0.807483599239266
MW	MLI	MMSDI	7.18936448891242	75.5948608195759	-5.92358848121965	0.804257094107364
MW	MLSI	MII	64.644807602249	9.48584620363961	8.11435829578749	0.800043081732143
MW	MLSI	MMSDI	69.659725554911	9.9408379303869	0.354946328947198	0.798642148513374
RBC	ISLI	ISI	-3.83509980027013	-1.03621989143463	2.40586753948168	0.790217035060261
MW	MRI	MMSDI	20.5002122527507	95.8685449487463	-5.25900724367881	0.787624393177039
HBA	SLI	ISLI	1.27443355961839	-1.45610598804214	2.3350395025599	0.782233969692084
MW	MHI	MMSDI	6.84908278892346	170.35229624719	-3.37340821988286	0.778113278997003
TPSA	SLI	ISLI	16.5786323890186	-29.5137922267018	47.214671800114	0.757734138101899
MW	MII	MIRI	17.7337361702306	-137.795536876361	280.314369085791	0.754949303418126
MW	MRI	MDI	9.02892442393836	98.1384043488529	-19.7297609535239	0.743429931803598
MW	MRI	MHI	9.33816099355341	9.959318834735	66.5303638126	0.741693667588371
MW	MDI	MHI	9.28466934059113	2.06032898820605	75.1578933295137	0.741501095729819
MW	MLI	MII	16.9137845101646	45.309696884821	-33.1236452694717	0.741170010259185
MW	MLI	MHI	8.48132787530908	-6.04342122527059	107.18855488904	0.740269922880884
TPSA	MLI	MDI	-24.5320196718616	56.9377827538594	-21.1923915002601	0.740205302199969
TPSA	MLI	MRI	-25.4984331899404	103.166283435267	-126.479195674056	0.738964599032434
TPSA	MRI	MHI	-23.4368417027192	-58.811751145741	166.877107075436	0.738469829225505
TPSA	MIRI	MDI	-25.6077169473166	108.445864496967	-12.4934695973246	0.73840499391418
TPSA	MDI	MHI	-23.3563195339733	-12.9126474239603	120.805080456477	0.738232691928914
TPSA	MRI	MDI	-23.1267790169441	154.217690531926	-46.774721168718	0.737538851887228
MW	MLI	MIRI	15.3837596825562	53.7890750579376	-71.8772788524135	0.736758712484793
TPSA	MIRI	MRI	-26.3205390041308	146.067201240004	-55.2866688541363	0.734375978857572
MW	MIRI	MMSDI	7.3774603811153	143.36519391691	-2.84455916468744	0.734308226001048
TPSA	MII	MDI	-26.3387286683061	56.2544153811759	-8.06816640584245	0.73286808006258
MW	MLI	MRI	12.2802895236959	22.7171288966256	8.00647322315154	0.731351168746263
MW	MLI	MDI	10.9079060391405	30.8679224274432	-1.0695785554404	0.731241600472258
TPSA	MLI	MHI	-21.4727443652083	-86.3329065766033	301.641266596845	0.728718656643118
TPSA	MLI	MIRI	-26.9282380994661	-79.2055615239843	256.947678378229	0.728504683933107
MW	MIRI	MRI	14.1980912183673	18.1726402145147	30.293988885247	0.728236810673588
TPSA	MII	MRI	-26.8884317169169	66.9006285743577	-31.3703312065108	0.727276650849261
MW	MII	MRI	16.1342094299964	2.35099400911033	37.2957757455292	0.726914723013401
HBA	MLSI	SDDI	2.19017567004031	0.486980041053693	-0.117010896928127	0.724184102473978
HBA	MLSI	MMRDI	2.13783533232226	0.476896964756417	-0.210848784898129	0.723506458771756
MW	MIRI	MDI	13.1074296759798	48.9001740447169	5.15736232201397	0.720988254854447
TPSA	MLI	MII	-27.3775421553027	-33.3822264589839	87.7540557084743	0.720758764970303
HBA	MLSI	MMDI	2.51059876552089	0.491789796144974	-0.178994326610972	0.715396152621731
TPSA	MII	MIRI	-27.7939683247146	150.054958372524	-184.751231246468	0.713847006274005
MW	MII	MDI	15.4568753260304	20.5414866979655	8.19392540427752	0.712983630647223
HBA	SLI	MLSI	1.42200142745025	-0.1133482828286	0.433166765562515	0.711057045254877
MW	MDI	MMSDI	32.0905504115777	19.1451505462132	-1.83156083551849	0.7089303198933
HBA	MLSI	MMRI	1.44102927323224	0.400915153966467	-0.203094984905731	0.700206387548119
HBA	ISLI	MLSI	1.38386869840623	-0.180102987968125	0.449314030073547	0.696790038331527
HBA	MLSI	ISI	1.99373428949187	0.415567855827472	-0.329050556139163	0.690829542565602
HBA	MLSI	MDI	2.00332363723708	0.359766949934897	-0.184763940101943	0.689355670129715
TPSA	SLI	MLSI	19.5612988945028	-2.36075827072776	8.75361771954	0.68601424399935
RBC	MLSI	ISI	-1.65234667219515	-0.529997790092584	1.04383019938376	0.673434944570741
TPSA	MII	MHI	-29.2395962314936	110.285127860026	-137.871332436069	0.671426643963308
TPSA	ISLI	MLSI	18.7926222540124	-3.7591941106903	9.09954055715575	0.671225658651027
MW	MII	MMSDI	15.4228413148431	51.1549858920482	0.120454167197064	0.670111848673843
TPSA	MLSI	MMRI	19.6119914942454	7.9904243581474	-4.11757225524416	0.669786176691099
HBA	MLSI	MRI	1.95812475324949	0.356231964032305	-0.522828244619232	0.669367211379188
HBA	RLI	MLSI	0.85756354675423	-0.225071223980218	0.410980947370608	0.663182409467785
TPSA	MLSI	MMRDI	29.5656534896639	8.76879353030512	-3.60882559898415	0.662113759917858
TPSA	MLSI	SDDI	30.3681170354819	8.92428545857207	-1.99477021224089	0.661983968531672
TPSA	RLI	MLSI	8.0004719444966	-5.75523371913742	9.1233873603187	0.660640333610124
HBD	MII	MDI	-1.48036366346225	2.18455175497429	-0.328508085550339	0.657093380566771
HBD	MLI	MIRI	-1.50034743702684	-3.22006714552917	10.2905795202811	0.656955267900653
HBD	MIRI	MRI	-1.47251018381615	5.72302605288338	-2.21827713487729	0.656876487214624
HBD	MII	MRI	-1.50320257138404	2.64634220772265	-1.29815393829203	0.656792048300508
HBD	MLI	MII	-1.52420282686423	-1.40298285609179	3.55028146020051	0.654981155552943
HBD	MIRI	MDI	-1.4410733170478	4.17256738814718	-0.494437816104698	0.654517784973142
HBD	MLI	MRI	-1.43180153509199	4.0005644912903	-4.95115826117866	0.653824070934123
HBD	MII	MIRI	-1.54268182763942	6.24582593224405	-7.87809412596196	0.652076918139861
HBD	MLI	MDI	-1.38849790473263	2.16909798244638	-0.819535083866832	0.64784060495444
TPSA	MII	MMSDI	-28.0562651125568	56.2289161092621	-2.11905048451156	0.647408991969614
RBC	RLI	MMRDI	-3.58678283948242	-1.18670751606463	0.87255611938827	0.646106809342861
HBA	MLI	MLSI	1.74668789949505	-0.303388540035381	0.333277296927237	0.645042975802985
HBD	MRI	MHI	-1.33757112013322	-2.27269538663485	6.34583847602457	0.639471835199537
HBD	MDI	MHI	-1.33428830635535	-0.498448168839231	4.56190612615194	0.638750409789179
HBD	MRI	MDI	-1.32395947721538	5.81451205060459	-1.77415280405015	0.636835244364019
TPSA	MLSI	MMDI	31.1252923732169	8.29475823431959	-2.55430852578887	0.634523874091512
HBA	MLSI	MMSDI	1.46311491516466	0.303456043199572	-0.0268893580171583	0.634162777311414
RBC	ISLI	MMRI	0.44428301725755	-1.22739305713175	1.82816746583999	0.631121061097997
HBA	MLSI	MHI	1.45883183829672	0.304469102349095	-0.649028308187557	0.628176700787023
TPSA	MLSI	ISI	24.9555706583524	7.39141359364304	-5.03276849890196	0.627829424780524
HBA	MLSI	MIRI	1.34817172178408	0.290305448189178	-0.477845780684606	0.6243934473263
HBD	MII	MHI	-1.61493943472408	4.850269179004	-6.36069986541045	0.623568857434488
HBA	MLI	MHI	-0.211674281679229	-3.87653912517092	13.5862440586079	0.621151371121393
HBA	MRI	MDI	-0.283629952073974	6.87962743682759	-2.07848509294612	0.620774437660497
HBA	MDI	MHI	-0.292173996084614	-0.566883923029174	5.38184596285155	0.620360728815821
HBA	MRI	MHI	-0.295531849549163	-2.57941269571593	7.39891050833435	0.620183840738507
HBD	MLI	MHI	-1.25942024580239	-3.2474778704291	11.2810091272842	0.618673655830097
TPSA	MLSI	MDI	23.1508942209786	6.33381549205284	-2.52215846034746	0.618419716035317
HBA	MLI	MDI	-0.334614101601285	2.51734392832287	-0.927215075815446	0.616460629996919
HBA	MLSI	MII	0.864853541905935	0.240430471490349	-0.0289810768562271	0.615954933477654
HBD	SLI	ISLI	0.244766917912257	-1.1065897420571	1.75818442044426	0.61350797816198
TPSA	MLSI	MII	-11.7917794514452	2.77102417322943	11.2221922026165	0.610539110204376
HBA	MLI	MRI	-0.370889315367604	4.49562737907545	-5.47292166944901	0.610317629333697
HBA	MIRI	MDI	-0.370429640516062	4.75288300139458	-0.536240244794528	0.608831426398868
HBA	RLI	SLI	3.12305684801384	1.11198068303936	-0.38295485336116	0.608008679243791
RBC	SLI	MMRI	0.16011718580018	-1.20600291717288	2.65278858052468	0.604797480553291
HBA	MIRI	MRI	-0.397765291216949	6.3054471781396	-2.34241278832506	0.601392202228825
TPSA	MLSI	MRI	18.9865006690961	5.91075327409076	-5.51244300214318	0.599446405663506
HBA	MII	MDI	-0.391161785527977	2.44511513525598	-0.337897756911841	0.598788122849155
HBA	MLI	MIRI	-0.420022384398111	-3.31329648841945	10.8833811398197	0.592973324291787
HBA	MII	MRI	-0.413724116163487	2.86251125958763	-1.29282292753785	0.591128672505989
TPSA	MLSI	MIRI	-0.431148790945536	3.87969667642871	6.63269829067187	0.588897918262372
RBC	SDDI	ISI	-0.500547582141228	-0.590252284029147	2.48371190338689	0.588192353483739
TPSA	MLSI	MHI	1.84670850156117	4.09194386563087	5.15542611414664	0.586782094709698
TPSA	MLI	MLSI	10.9140642715164	-1.29307876241893	5.05522344763542	0.586179773771948
TPSA	MLSI	MMSDI	9.32935683573006	4.88866172037304	-0.0989673697970494	0.585488781739551
MP	MLSI	MDI	99.1185066310072	17.980723088894	-11.1885837243019	0.583708208660613
HBA	MLI	MII	-0.433116827190611	-1.35404251189142	3.68069503068261	0.583254588382441
TPSA	MII	MMDI	-26.775634130504	32.9052906732624	-1.15408447731126	0.57995216211822
RBC	RLI	SDDI	-3.41024853669405	-1.13025857394799	0.445996907643011	0.577437541197307
HBA	MII	MIRI	-0.449024848927757	6.13012762416842	-7.3798067266758	0.575615482798758
RBC	MMRDI	ISI	-0.731903827208456	-1.21351573993712	2.71554450829234	0.572564855867228
TPSA	MII	MMRDI	-26.4697188720433	27.9938589238075	-0.654745830979297	0.571022309920534
TPSA	MII	SDDI	-26.4984867595699	27.906404845303	-0.339775703007628	0.570546236061389
TPSA	RLI	MII	-24.3251160396196	0.620946829841193	22.176547559758	0.568926996811705
MP	MLSI	MRI	102.410709222474	18.4036925401636	-34.4215475684296	0.568917188048358
TPSA	SLI	MII	-26.6666950827879	-0.184508042745965	25.7871394151857	0.567482376951306
TPSA	MII	MMRI	-26.2977146884337	25.2773196881422	-0.261614096818026	0.566806530616519
TPSA	MII	ISI	-25.9995504061914	25.4249970911804	-0.414825294669306	0.566632165910147
MP	MLSI	MMDI	107.748954457675	22.6354090878794	-8.50547983663141	0.566113632069843
TPSA	ISLI	MII	-26.1949336317075	0.00272377014886107	24.3102595593475	0.566099046404312
HBA	ISLI	MMRI	1.54628506691796	0.83434203519137	-0.964821022654706	0.560882028941107
HBD	MII	MMSDI	-1.54562589011753	2.10318968360039	-0.0809453713131617	0.555907583718503
TPSA	MIRI	MMSDI	-23.0697931871549	80.3852643330962	-2.09292293515848	0.555812633052443
TPSA	MDI	MMSDI	-8.05710222563024	-12.0855648916004	4.5396392476342	0.553154863904075
HBA	RLI	MMRI	2.61710120044823	0.742267360473679	-0.469025273378835	0.552692045907517
MP	MLI	MLSI	99.43341713251	-23.5432689035721	18.0414046390299	0.546795743527256
MP	MLSI	SDDI	80.6507405823328	20.23437824072	-4.54888185840412	0.542109748410413
MP	MLSI	MMRDI	78.3258090300766	19.7894062005591	-8.1505959360846	0.540986075525228
HBA	MII	MHI	-0.496096904441443	4.23956931359351	-5.02288021534316	0.53644916658039
RBC	SLI	ISI	-2.89528705454259	-0.52325265980289	1.88886087737214	0.534487170924667
TPSA	MHI	MMSDI	-20.1115030383102	74.3650325765083	-1.56626200872038	0.533520131802098
MP	MLSI	MMSDI	82.9122712777528	16.302684813066	-2.31469490609148	0.531002847066093
HBA	MII	MMSDI	-0.456256561229493	2.32646275811142	-0.0809366582944804	0.527803340820425
MP	MLSI	MHI	89.9737700039311	17.1864045912648	-63.3769123120025	0.523829113563118
MP	MLSI	MIRI	87.538530825496	16.6644407908021	-54.183658086163	0.520757983080147
MP	SLI	MLSI	46.9509089225131	-3.68836346872904	16.8906828413089	0.517365474211167
HBA	RLI	MII	-0.0528343951095558	0.110064457319261	0.727070425761255	0.515652788967785
MP	MLSI	ISI	69.4673659103357	16.9160420465931	-11.8008033102042	0.515641529405821
MP	ISLI	MLSI	46.6590449126666	-6.16178332051847	17.7735341216653	0.514975905169848
TPSA	ISLI	MMRI	21.5418837823516	15.8743818047562	-18.2618734915265	0.512752185360257
HBD	SLI	MLSI	0.351480410401952	-0.0866017678909554	0.307130051938786	0.512307053301382
TPSA	MIRI	MMDI	-21.3545185975959	43.7977034247115	-0.912495760101998	0.51169717331714
HBD	MII	MMDI	-1.50903996867301	1.39652879275624	-0.0688707983715473	0.511473205805472
TPSA	MIRI	MHI	-22.3101410038236	127.613837324958	-102.420302217424	0.511190663785333
TPSA	RLI	MIRI	-17.2412025734727	0.927097715369363	28.7310523139704	0.510930164357838
TPSA	MHI	MMDI	-20.6216330103562	51.6966132562952	-1.24363343249695	0.510366023744435
HBD	MDI	MMSDI	-0.794415813296418	-0.514434547213208	0.184695768258569	0.508113998304787
TPSA	MIRI	MMRDI	-20.8773743367524	37.6463423891328	-0.476445968830724	0.507574007894154
TPSA	MIRI	SDDI	-20.8496408843542	37.2527774746991	-0.22877709469888	0.507079337248562
TPSA	SLI	MIRI	-20.9694535886589	-0.149589346271261	35.4227837516885	0.506219264805042
TPSA	MMRI	ISI	-34.9816837654798	-14.5999098119457	28.1867019751303	0.50584231162115
TPSA	ISLI	MIRI	-19.9138691712951	0.171281636938085	32.1953288712717	0.505840235638358
TPSA	MIRI	MMRI	-20.5754229610576	34.5682674938076	-0.17226318844254	0.505707420786712
MP	MLSI	MMRI	45.3782350703314	15.2610889885569	-5.89600046151363	0.505678480518996
TPSA	MIRI	ISI	-20.48788663894	32.8115533792285	0.2007308994933	0.505544791558704
TPSA	MHI	MMRDI	-20.1035463098147	43.2453997355904	-0.727849804741554	0.505002951137817
TPSA	RLI	MHI	-16.3936242553838	0.805792565355072	31.7095359721911	0.504429177494081
TPSA	MHI	SDDI	-20.0507509428195	42.7054825876844	-0.356971115138365	0.504130898037175
TPSA	SLI	MHI	-20.3731685299233	-0.26787721542287	40.0328638890909	0.502893467962414
HBA	RLI	ISLI	2.84245726907451	1.00810293067208	-0.504699410097083	0.50275650739155
TPSA	MHI	MMRI	-19.7232497529712	38.8880130198857	-0.397692292997392	0.501935643825955
MP	RLI	MLSI	28.7088081318427	-8.00690317568716	16.7009949921116	0.501270135581427
TPSA	MHI	ISI	-19.2571478670318	37.0007658362342	-0.131826816269479	0.50064080565117
TPSA	ISLI	MHI	-19.1715592795523	0.0341562982912985	36.1045930225337	0.50061281077646
MP	MLSI	MII	69.1689325246333	14.6404602839603	-25.1033035048761	0.498339504237633
HBD	MII	MMRDI	-1.49499373189032	1.16099228878556	-0.0493442025855587	0.497772618971156
HBD	RLI	MLSI	-0.07057339347121	-0.222305233941601	0.329406769320137	0.497522247853674
HBD	MII	SDDI	-1.49762384989207	1.15997139790235	-0.0261352721245403	0.496714394740326
HBD	ISLI	MLSI	0.314260681052399	-0.135038239134338	0.316421965587853	0.496486997980999
HBD	MLSI	MMRI	0.345232626005608	0.276987345930344	-0.148412210281473	0.495772081441769
MP	SLI	ISLI	41.441175058078	-48.0749054686763	79.0141510102283	0.49402659019044
HBA	ISLI	MII	-0.277272508974151	0.0455627735063644	0.860055986839342	0.492997787106341
HBD	SLI	MII	-1.52926861026691	-0.0216099785459109	1.05573849139629	0.492011844539578
HBD	MII	MMRI	-1.48788122137922	1.01410386632194	-0.0356070573226767	0.488248926771351
TPSA	RLI	SLI	46.8975053572908	18.125546204572	-5.95912963553692	0.487838734163015
HBD	MLSI	MII	-1.25586008524973	0.0420975960735002	0.685438539042581	0.486420936428204
HBD	ISLI	MII	-1.53255076873345	-0.0243444815202297	1.01692458449014	0.485950366738039
HBD	MII	ISI	-1.44908167433712	1.02449195875868	-0.0527972740960412	0.485383174344958
HBA	SLI	MII	-0.341661967877409	0.0173479027215757	0.970435914426197	0.484373517658393
HBA	MII	MMRI	-0.373410607604202	0.989266128592564	0.0325935564311492	0.483864569665169
HBA	MDI	MMSDI	0.373716347590053	-0.549600220247437	0.2077368257788	0.482124470082815
HBA	MII	ISI	-0.406408909832797	0.993476025245202	0.0431549987369636	0.481736838156394
HBD	RLI	MII	-1.52781244343661	-0.0175534755211361	0.945234986746433	0.481294246699114
HBA	MII	SDDI	-0.378211279604861	1.02111992415909	0.00823344962919977	0.480447022603227
HBA	MII	MMRDI	-0.380472407816697	1.04038583925709	0.0120493381996363	0.480061663718259
HBA	MII	MMDI	-0.389107945780452	1.16315232363466	-0.00743136323622394	0.479615471776962
HBA	RLI	MIRI	0.306785688634154	0.132356669522407	0.844188237688666	0.479349802122827
HBD	MLSI	MMRDI	0.610537314150319	0.287976104383803	-0.115161788561923	0.475477682207817
HBA	RLI	MHI	0.358009530846858	0.131470754101731	0.908887687133213	0.475026755728473
HBD	MLSI	SDDI	0.620099995650453	0.290002026289074	-0.0622887487231853	0.473254773699417
HBD	MMRI	ISI	-2.03549661170899	-0.679132378432057	1.23679567370186	0.46859598357594
HBA	MIRI	MMSDI	-0.24845677416728	3.31763694676787	-0.0795028124372549	0.463301401705658
HBA	RLI	MMRDI	2.4933893967847	0.49048036178541	-0.174512350817862	0.462992081406702
RBC	MLSI	MMRDI	-0.795084246925269	-0.484535671323389	0.459131925672291	0.460898916541777
TPSA	SLI	SDDI	-25.0259880690494	-6.04498005093595	6.58463051723885	0.459554928714934
HBD	MIRI	MMSDI	-1.32755749603287	2.83059623722183	-0.0724725286019282	0.459316552684636
HBA	MHI	MMSDI	-0.146613480652514	3.2007829296773	-0.0628886350266537	0.455062301213692
HBA	RLI	SDDI	2.33652324365593	0.451328978908021	-0.0788888255707671	0.454441652791912
TPSA	RLI	MMRI	38.782380404775	12.2717012456003	-7.20471041446376	0.453245566826404
HBA	RLI	MMSDI	0.779934328245044	0.17533006438941	0.0224641963152289	0.453179011255753
TPSA	RLI	MLI	-7.03200577980315	1.68894556295833	7.80525334679146	0.452672765295529
HBA	ISLI	MIRI	0.0256051571853487	0.0579393565198508	1.06204033865753	0.452569893903623
TPSA	SLI	MMDI	-17.9586758786821	-2.2497012689341	5.26750877218049	0.450156562921363
TPSA	MMRI	SDDI	-13.0841611345689	-8.99156173489679	5.11259053723197	0.449839861812599
HBA	RLI	MLI	0.781595645628271	0.172979648335532	0.179199524184811	0.449564354479375
HBA	MDI	MMDI	0.7312394862897	-0.260238265961117	0.252093707485167	0.44935290017573
HBA	ISLI	MHI	0.0639765009659572	0.0546023830788965	1.17580407842067	0.448679923265261
HBD	MIRI	MHI	-1.40023445561043	9.40782465093182	-8.93087668180073	0.448648536387743
TPSA	RLI	MMSDI	-3.28680015153573	2.17416725108384	0.841583325004521	0.447556465232038
HBD	MLSI	ISI	0.398360296378006	0.234076515931372	-0.142416017267857	0.44710530646779
HBD	MLSI	MIRI	-0.792072177448247	0.0861425049120446	0.611910636208829	0.446969400446671
TPSA	MMRDI	MMDI	-12.5806636052393	-6.10197420492097	7.42841387888005	0.446271640195676
HBD	MLSI	MMDI	0.511570241164315	0.250357548816841	-0.0657961668365146	0.446174278281517
HBA	RLI	ISI	2.0248977375946	0.358258155867178	-0.17378202799704	0.445564785666821
TPSA	MMRI	MMDI	-12.7540880523607	-3.6129460884721	4.59596775715489	0.443756510975475
TPSA	MDI	MMDI	0.659484288875418	-4.03436160596828	4.5409699607018	0.443005785301493
TPSA	MLI	ISI	-13.5918879000813	8.70446517639185	1.62903083654513	0.443004974513623
RBC	MLSI	SDDI	-0.836053503595297	-0.49313318314158	0.248577713884048	0.442121355626101
TPSA	ISLI	MLI	-10.8479353729669	0.69153042918182	8.95603352743341	0.442108520459083
TPSA	MMSDI	ISI	-12.5186647794376	0.890692781970008	2.69735157725103	0.440882666588281
HBD	MLSI	MHI	-0.692104401813483	0.0939125065814772	0.586943044385385	0.440844829157238
HBA	RLI	MDI	1.73859649234398	0.276992240548893	-0.0483688638349131	0.440250345498157
HBA	SLI	MIRI	-0.0702085509196693	0.021486231930398	1.28056759833765	0.440233956956429
TPSA	SLI	MMRDI	-23.6927280399712	-6.09784132135472	12.3588376957084	0.439903298166484
HBD	MIRI	MMDI	-1.30000375760789	1.9135012991135	-0.0629341264021537	0.43968811525206
HBA	MIRI	ISI	-0.170099636670546	1.25027367899729	0.0729788111273051	0.439567369367153
HBD	MLSI	MDI	0.309639960284097	0.200210025412144	-0.0655099796928086	0.439562891473283
HBA	MIRI	MMRI	-0.114106106592732	1.32120733482	0.0395131471146344	0.439484037923641
TPSA	MMDI	SDDI	-12.3615071428225	7.46727149708086	-3.2856774563189	0.439403200539371
MP	MLI	MHI	-3.32521492282474	-179.549702481853	619.522686772341	0.438133968017435
TPSA	MMRI	MMRDI	-12.7180700721087	-9.4756377327403	9.886036203409	0.437795648251218
TPSA	MLI	MMDI	-12.5492111156176	9.07343525468573	0.486873554991997	0.437577583518923
HBA	SLI	MHI	-0.0417531027831372	0.017578442715038	1.43994103108163	0.437430308947312
TPSA	MLI	SDDI	-12.6014176629469	9.80002921748135	0.212984183580461	0.437401967032914
HBA	MIRI	SDDI	-0.117847949953681	1.28013838367114	0.0163760700898229	0.437066299632816
HBA	MHI	ISI	-0.124814770325252	1.41283229246126	0.0598093824427812	0.436978963960544
TPSA	MLI	MMRDI	-12.7231617550894	10.142523851474	0.287588775877351	0.436843534281246
TPSA	MLI	MMSDI	-13.2139059694099	13.279262794526	-0.284716056429967	0.436841031952195
TPSA	MLI	MMRI	-12.7326896887605	10.4605160476505	0.277082938164435	0.436813470712062
HBA	MHI	MMRI	-0.0787582525160271	1.48344635217142	0.0311887672627221	0.436753519769339
TPSA	MRI	MMSDI	-6.37128454842082	-17.5402675472031	2.88583995479189	0.436522015440659
TPSA	SLI	MLI	-12.6318485967792	0.0944493916749677	10.6030373153305	0.436443016648362
HBA	MIRI	MMRDI	-0.124181366477657	1.32655792983524	0.02529809159926	0.436088443500439
HBA	RLI	MRI	1.29713565161291	0.225980396568553	0.0454061250873238	0.435538749491549
TPSA	ISLI	MMSDI	-7.25382264847839	1.14482377101686	0.931009527326847	0.435461000123753
HBA	MHI	SDDI	-0.0869355391239314	1.46117060878834	0.0122620173111561	0.435097112175914
HBA	RLI	MMDI	1.41453374903899	0.239560260508772	-0.000799682494604482	0.435058024133009
HBD	MHI	MMDI	-1.25780120086208	2.22593864269589	-0.0750080575467379	0.43452188463035
HBA	MHI	MMRDI	-0.0943422103968771	1.51928977867081	0.0168284376116701	0.434356711821998
HBA	MMRDI	SDDI	0.52625857200647	-2.1127608296244	1.21022236032776	0.4343364783471
HBA	MIRI	MMDI	-0.133645026706413	1.38226218104905	0.0142043715144935	0.434245747919396
HBA	MIRI	MHI	-0.138298781668258	1.05257757778487	0.531979495117803	0.433689665746434
HBA	MHI	MMDI	-0.108867095179059	1.62626717771782	0.00414093082777836	0.433439699651195
HBD	MIRI	MMRDI	-1.27755231099831	1.58301098230172	-0.0439300391640101	0.43225033761932
HBD	MHI	MMSDI	-1.20282219514042	2.48494801436601	-0.0487255881989797	0.432168397197923
HBD	MIRI	SDDI	-1.27790101992809	1.57178202798755	-0.0226681907143645	0.430941983573269
HBD	SLI	MIRI	-1.31207231252675	-0.0209749997606546	1.46499264487633	0.430479652384398
TPSA	MMRDI	SDDI	-0.344261464176457	-41.2435399010554	23.6796457647342	0.430427506034986
TPSA	MMDI	MMSDI	-9.89385593133468	1.24755836584854	0.735126406815552	0.4302448085954
HBD	MLSI	MMSDI	-0.329946196214047	0.133233751274543	0.00909685842350611	0.428342980191963
TPSA	MMSDI	SDDI	-9.49641862766638	0.933796726892684	0.587899155538667	0.427867523771153
HBD	MLSI	MRI	0.0871543488691593	0.177142736650641	-0.0908257870328088	0.427592465349237
HBD	MHI	MMRDI	-1.23717565594918	1.8045377325247	-0.0533153634614902	0.426893869869283
HBD	MLI	MLSI	-0.295142750153036	0.0599991832043241	0.136871990947955	0.426848623239237
HBD	MIRI	MMRI	-1.26406653880248	1.39200777132861	-0.0325798856842456	0.426844708980943
TPSA	MMRDI	MMSDI	-9.58976519468835	1.02232158248577	0.965347719521377	0.426823921258973
HBD	SLI	MHI	-1.28094712231945	-0.0255218593017097	1.64882707288114	0.425099134486679
HBD	MHI	SDDI	-1.23596974752836	1.78676811594234	-0.0273848864679994	0.425070657254028
TPSA	MMRI	MMSDI	-9.2370586733035	0.991932541209764	1.10096113957355	0.424852027516261
HBD	ISLI	MIRI	-1.29355587151364	-0.0191817000101842	1.36942862735919	0.423851193593911
MP	MRI	MDI	-6.43695784629628	295.720944351896	-89.9710491719659	0.423494184076603
TPSA	SLI	ISI	-20.9976498434791	-3.9148878075644	18.4712912338251	0.423465922370663
TPSA	SLI	MMSDI	-8.21659668739274	0.464997717960371	1.09215330785436	0.423026648078306
HBD	MIRI	ISI	-1.2275608768481	1.3229970229922	-0.0281506850991818	0.421978720138217
MP	RLI	SLI	105.467211410024	38.5361329237352	-12.1478168027884	0.421536509358321
MP	MDI	MHI	-6.62096404526589	-24.8846834264432	230.555244234351	0.421411610989932
HBD	RLI	MIRI	-1.26421215989088	-0.00819309602383889	1.25403937493815	0.42086558198309
HBD	MHI	MMRI	-1.22234005017152	1.55831901112893	-0.0408796039370657	0.420801932592437
MP	MRI	MHI	-6.74912841563094	-112.956975738179	318.494890048364	0.420597264467252
HBA	ISLI	MMSDI	0.458779672247454	0.0913148524823092	0.0300246354591076	0.419850893857735
RBC	MMDI	ISI	0.753380059701635	-0.391480003909232	1.20408946678867	0.41962986866463
HBD	ISLI	MHI	-1.25682648560763	-0.0245738105203707	1.53006823466917	0.416603716648775
HBA	ISLI	MLI	0.434055341617693	0.084687236054694	0.255727732321392	0.415267320969624
TPSA	ISLI	MMDI	-10.1719637556421	-1.3563512866011	3.6434605039515	0.414895593028871
HBD	MHI	ISI	-1.16954561669383	1.47665999518496	-0.0389707100072637	0.414131181656973
HBD	RLI	MHI	-1.22433470016983	-0.0131944149004525	1.38154387357967	0.412400399455199
TPSA	MMDI	ISI	-4.542824980016	3.17767832892779	-1.6596853318616	0.411380392815331
TPSA	RLI	MMDI	-0.595229091773079	0.921343450173108	2.06710973506866	0.411226784048756
TPSA	MRI	MMDI	-3.63702306078185	-1.65925772089733	2.82002337175446	0.410190154437029
MP	MLI	MDI	-7.36370387640791	105.761148857517	-39.3979676096702	0.408703134125971
TPSA	RLI	MRI	4.98660211696705	2.83465768167812	6.31093961027071	0.408073311420913
RBC	SLI	ISLI	1.08641739121307	1.39810525986969	-2.02534495514467	0.407845238755946
HBA	MMRI	SDDI	0.162946881060176	-0.301303457189493	0.196927812347445	0.407640527226611
MP	MDI	MMDI	33.8377290861725	-18.217782996138	14.4240856742062	0.406328957868493
HBD	SLI	SDDI	-1.61872076297589	-0.290248759728363	0.293807986339821	0.406068549770325
HBA	MMSDI	ISI	0.113297832721203	0.0352650894845789	0.162973927527455	0.404512220766633
HBA	MMRDI	MMDI	0.171968636730322	-0.170888486442656	0.260083543904597	0.404481887926673
HBA	MRI	MMDI	0.599375374839753	-0.385016050722354	0.187257801713856	0.403664445557875
RBC	MLSI	MMRI	0.649572889280822	-0.338315155077009	0.465877024936669	0.402843514408655
HBA	ISLI	MMRDI	1.8646624608527	0.355787084465619	-0.218302591886149	0.402133774626274
HBA	MMRI	MMDI	0.191830431320153	-0.0903569021274682	0.174612689728043	0.401467928313503
TPSA	RLI	ISLI	33.9649295107843	11.9160739953313	-4.84281979815443	0.400518752896137
HBA	MMRI	ISI	-0.324081626448049	-0.39515863570973	0.896112278409383	0.400312802507187
HBA	MMDI	SDDI	0.222769891224681	0.233188503343112	-0.0733398984339997	0.398813427983152
HBA	SLI	MMDI	0.143155271873151	-0.0426378475965031	0.174914880572464	0.398704161722687
HBA	MMDI	MMSDI	0.257957051669505	0.0895709695674103	0.0191222144599447	0.398447331041719
HBA	MLI	ISI	0.120790508312705	0.315020375159292	0.136056384064474	0.398352259781866
HBA	MMSDI	SDDI	0.282238056152739	0.0313594805736021	0.0452329718331536	0.397680003540506
HBA	ISLI	MMDI	0.656944905639974	0.061931389769914	0.0731221436576479	0.397197570337628
HBA	MLI	MMDI	0.249963129905471	0.167134128694655	0.085404737318888	0.396633130537455
TPSA	MRI	ISI	-6.73802468445214	6.90819708574698	3.53817925319134	0.396483231108594
HBA	SLI	MMSDI	0.388302510521783	0.0435779121624455	0.0395891253984525	0.396175049160831
HBA	MLI	SDDI	0.242626457841674	0.289123060020923	0.0383163528707843	0.395233367436675
MP	MLI	MRI	-8.2524004969633	185.004986549568	-225.939493801678	0.39513015373874
HBA	MMRDI	MMSDI	0.27532634709872	0.0783571404851621	0.0338935004847898	0.394927511867076
HBA	SLI	SDDI	-0.00153284036250499	-0.152170391484755	0.204729868557999	0.394677855964178
HBA	MMRI	MMSDI	0.298891525863764	0.0820878238684128	0.0429015959679374	0.394391398508783
HBA	SLI	MLI	0.306581736491024	0.0344614223144761	0.356818338006624	0.394061351576634
HBA	MMDI	ISI	0.396894955585765	0.143940638541398	-0.0540828134338765	0.39350182434739
HBA	MMRI	MMRDI	0.224101513910049	-0.29998234887196	0.365653514605881	0.393473487685605
HBA	ISLI	ISI	1.50963445569687	0.228130497894542	-0.17672732550582	0.39272460823549
MP	MIRI	MDI	-7.58787831140156	195.130703247021	-22.27663170832	0.392420840300489
HBA	ISLI	MRI	0.881648650979758	0.122062444699582	0.137051057208898	0.392414922700683
HBA	MLI	MMRDI	0.231879976066376	0.316353513716295	0.0630321950467351	0.392206195912989
HBA	MLI	MMRI	0.230541584295309	0.384526354356185	0.0614864499029026	0.391936336190976
HBA	ISLI	SDDI	1.48472363665618	0.243115630577431	-0.0540184063567016	0.391524234713383
TPSA	ISLI	MRI	-0.261440997682612	1.51786365679821	7.51484834154457	0.390963077257007
HBA	ISLI	MDI	1.26228729603147	0.158834376276231	-0.0233934105138401	0.38952731970622
TPSA	RLI	ISI	13.391375091007	3.20862003765451	1.90946634536961	0.388357007742932
TPSA	RLI	MDI	16.2302938511808	4.06566824211717	0.576157796413979	0.387054502809412
TPSA	MRI	SDDI	-3.43215572406671	6.36787979654064	0.94020489120282	0.38673316516772
MP	RLI	MMRI	83.58887796248	24.3812252728249	-12.6198391969043	0.386577326940103
TPSA	RLI	SDDI	16.6046497138653	3.7072698526444	0.303802679118631	0.385953446682262
HBA	MRI	MMSDI	0.455594879233688	-0.837459413892248	0.136064424265788	0.385579691001062
TPSA	RLI	MMRDI	20.5341693840137	4.60894532450449	-0.0558680605628867	0.385256206403301
HBD	MRI	MMSDI	-0.7014817565122	-0.908246756309301	0.128656305757793	0.385018168794802
HBD	SLI	MMRDI	-1.58005168982851	-0.296573971941572	0.557695907435705	0.384737125118448
TPSA	MRI	MMRDI	-3.57648709718764	7.18997186824979	1.56866465130919	0.382915929780796
HBD	SLI	MMDI	-1.25263569724231	-0.115175575287919	0.227508059778419	0.382856105353096
MP	RLI	MDI	90.2323416066393	15.4025512482795	-5.71169446202521	0.381566425396119
HBD	SLI	ISI	-1.5569481767155	-0.212566489160029	0.880742732010709	0.380419837823641
MP	MIRI	MRI	-8.37091105315698	252.900213840508	-94.0016908783181	0.379759759242144
MP	RLI	ISLI	96.0688453429521	34.9743066987808	-15.8348916474074	0.379291568867921
RBC	ISLI	MMRDI	-2.34372930889358	-0.950535073040076	1.07046090782008	0.379251347903613
HBA	MLI	MMSDI	0.168779153919107	0.51747434878109	-0.00116110550620414	0.378875340897562
HBA	MDI	SDDI	0.898366378544475	-0.0661896122308578	0.0998875505761113	0.378539701144741
HBA	SLI	MMRDI	0.170920195474896	-0.12885822424346	0.344994704972169	0.377039910151972
HBD	ISLI	MMRI	0.412571966549324	0.552260155235844	-0.641440050567223	0.37601923219214
HBA	SLI	MMRI	1.55814731091638	0.4274766371513	-0.70815485797413	0.375993165101375
MP	MII	MDI	-7.19535509352398	98.1450592443549	-13.6503260302556	0.375786520590513
TPSA	MDI	ISI	-1.3474884982444	0.76001208019439	5.30218157545016	0.374652621796993
MP	ISLI	MMRI	47.947521011166	25.3013800493449	-26.0122146369645	0.374465074276979
TPSA	SDDI	ISI	1.93582727968065	0.883018129671395	2.79610966502523	0.373988071018459
MP	RLI	MMRDI	97.5717280373931	21.6252626010595	-7.47506309668739	0.373238214006269
HBA	MRI	SDDI	0.621385252227397	0.0846414523545173	0.0705234726723537	0.373156380733724
TPSA	ISLI	SDDI	0.324192990116297	-0.916859884325083	2.10644810774853	0.373022973152864
HBA	SDDI	ISI	0.746583659616752	0.0993897905019878	-0.0778089326967393	0.372637612613383
TPSA	MRI	MMRI	-3.61364608472507	10.7794376340794	1.066696927451	0.372556345830002
TPSA	MDI	SDDI	3.76491036060311	-0.182700139641758	1.66023025826655	0.372466714451119
TPSA	SLI	MRI	-2.4491619705537	0.554016620967812	10.3725866085887	0.372336859733151
HBD	MMRI	SDDI	-0.973670485482763	-0.392267167805651	0.207727945096004	0.371728973975331
TPSA	ISLI	ISI	2.23417680123331	0.301885923862243	5.51931138284198	0.3717153159556
TPSA	MMRDI	ISI	0.844154328193287	-0.392828897409192	6.95043681053907	0.371683981507838
MP	RLI	MII	16.5938036465714	7.79601741218057	17.1497419698736	0.370715148637152
HBA	MRI	ISI	0.405116111456558	0.218036064792648	0.217237851637805	0.370289729950511
HBD	MMRDI	MMDI	-0.950845088908123	-0.292406454878847	0.322137811197042	0.368714116107804
MP	RLI	SDDI	91.9212165811908	20.1931983797431	-3.46977541163891	0.367827598339441
MP	MLI	MIRI	-8.88170129104083	-128.304548748099	423.477017532642	0.367475691296262
HBA	MDI	MMRDI	0.899223135370717	-0.0463393100623209	0.173075188191503	0.366430002579167
HBA	MRI	MMRDI	0.611670519686688	0.137572588026953	0.119757563645446	0.366019207561821
HBD	MMRI	MMDI	-0.960820085589644	-0.173861238545485	0.186820985083347	0.365434576772926
TPSA	ISLI	MDI	9.38212477908885	2.40819949522026	0.839635132813332	0.364941631976862
MP	MII	MRI	-8.05787619077925	111.97366650896	-49.9922356803218	0.364860463567044
TPSA	ISLI	MMRDI	7.07885578591827	0.90883712032034	2.02784594525901	0.364281223384083
TPSA	MDI	MMRDI	3.78309150981067	0.161042808578269	2.86655602392425	0.363755253207343
HBA	MMRDI	ISI	0.723324377368768	0.108781932160109	0.0779293314920062	0.363552936184843
HBA	SLI	ISI	0.381815686417738	-0.0479548884330034	0.450594561883125	0.363339439382761
MP	RLI	MRI	73.8573409297817	13.3625590657695	-9.48396042905068	0.361352750485939
HBA	MDI	ISI	0.62484605946825	0.00858661668737922	0.290087653683614	0.360321384786571
HBD	MMDI	SDDI	-0.946467158498192	0.327836781036054	-0.160010465919454	0.360036925794999
RBC	MLSI	MMDI	-1.28844287678166	-0.468825654544305	0.356132431959324	0.359473112938448
HBD	SLI	MLI	-0.991344750340912	-0.0122096508390641	0.446981343471651	0.359339867283492
HBD	MMRI	MMRDI	-0.958098875568809	-0.411639692063843	0.401451930084428	0.35880989391484
HBD	MMSDI	ISI	-0.9192516731792	0.0367651250340528	0.0692155273793541	0.358048033321867
MP	RLI	MIRI	32.8033533028152	9.06528842472398	13.9806225582183	0.357854234132495
HBD	RLI	MLI	-0.874960194148715	0.019181179504051	0.356840466870909	0.357710343834806
MP	RLI	ISI	71.6937454381128	14.8332425833017	-5.81089957764206	0.357697294910488
HBD	MLI	ISI	-0.953000414640302	0.353043228315563	0.0283649139757631	0.357674998223983
HBD	MLI	MMRI	-0.95822849836438	0.424622491161475	-0.0155518317219922	0.357657917908016
HBD	MLI	MMRDI	-0.958121351669089	0.440491824330803	-0.0154915885826256	0.357610265898863
MP	RLI	MHI	33.6920720663069	9.05472781721683	15.0170911806647	0.357367765902412
MP	RLI	MMDI	71.4993761573737	14.372735399881	-2.03749583406436	0.357128303717692
HBD	MLI	SDDI	-0.954634051509886	0.428789054440701	-0.00620057309347597	0.357018167751101
HBA	SLI	MRI	0.745139280822502	0.0556964940166261	0.299301050112334	0.356888433074961
HBD	MLI	MMDI	-0.953762662187869	0.439789210703033	-0.0116322842965417	0.356862709453937
HBD	MLI	MMSDI	-0.938350476769374	0.344430617049384	0.00615691685588761	0.35654834779675
HBD	ISLI	MLI	-0.943292653841192	-0.000151353314488013	0.393779502613763	0.356345407854518
MP	MLI	MII	-8.725021500137	-50.0107957832148	139.149251070461	0.354869928867078
HBD	RLI	MMSDI	-0.72280430383025	0.0394523578064934	0.0391591218558992	0.353847863086523
MP	RLI	MLI	53.1026275355566	11.0352807824002	-0.598472535371336	0.353138966064018
MP	RLI	MMSDI	49.2270581457296	10.6382113642064	0.0641269421908942	0.353133405089334
MP	MRI	MMDI	33.0031452667153	-43.0184661603629	12.5538816640588	0.350746873809158
HBA	MRI	MMRI	0.620296390198899	0.369059880474124	0.0968096274743261	0.350615932984517
HBD	ISLI	MMSDI	-0.797217801308948	0.0188101599984482	0.0414625832663434	0.350490103136162
HBD	MMDI	MMSDI	-0.841390234176817	0.0213081547445779	0.0378592585255368	0.349809656119157
MP	ISLI	MMRDI	86.0098739964802	20.8987202270887	-14.7479815267753	0.34980601791832
HBD	MMSDI	SDDI	-0.833211643800322	0.0419149655873943	0.00905296306817802	0.348890322911666
HBD	MMRDI	MMSDI	-0.833778792565148	0.0147759673246273	0.0427435666765075	0.348505145150907
MP	ISLI	MII	3.39405100557345	4.36384200442297	20.3867312207733	0.348264716136178
MP	ISLI	MDI	65.1410862466839	9.58131908214223	-5.32808093206186	0.3481902964231
HBD	MMRI	MMSDI	-0.827575235133393	0.0124048118376086	0.0451455536212558	0.347886026271191
HBD	SLI	MMSDI	-0.817766956716281	0.00278168570904415	0.0465730534592512	0.347028643530204
MP	MII	MIRI	-9.20444728529749	221.081193909639	-260.025256332495	0.34612662582629
HBD	MMRDI	SDDI	-0.415076919741921	-1.76711563616179	1.00051169204738	0.345530478104735
MP	MDI	SDDI	43.056292899174	-8.40522909912316	6.21890486399311	0.343731461625476
HBA	SLI	MDI	1.15434489878761	0.0796485492416308	0.0309503043509196	0.338073961105417
MP	MMRDI	SDDI	12.2070195990965	-79.8214951003158	46.3351226864936	0.337935545283418
HBD	RLI	SLI	1.23809628417022	0.591193409806234	-0.193800510194731	0.336926040335379
MP	ISLI	SDDI	70.739258477008	16.1908347018022	-5.27166575006284	0.336857165084998
HBD	ISLI	MMDI	-1.0152573536679	-0.108033137807984	0.17563553308081	0.336020179811069
TPSA	SLI	MMRI	21.3033858258873	7.12880273400806	-11.2861738220556	0.33567997620902
MP	MII	MMRI	-5.2444558502756	27.1339557713214	4.66791987284956	0.335303976026256
HBD	MDI	MMDI	-0.406379290816775	-0.123008636612237	0.148972107845492	0.334720041142643
MP	SLI	MII	-1.12005277831033	2.31695595464895	25.7647886212322	0.334160733027982
MP	ISLI	MIRI	17.1858939304186	5.18294511650793	18.8644478634307	0.333109299137062
MP	ISLI	MHI	17.8673148687978	5.12365957535706	20.885334083897	0.332626613068429
MP	MII	MMSDI	-9.93234405893091	95.1973872512497	-3.39224907247534	0.332589284617666
RBC	MMSDI	ISI	1.03437312103454	-0.0638436533634275	0.48945628639306	0.331382730883625
MP	ISLI	MRI	51.8953090599091	8.17157334207268	-7.97136958866913	0.330490413868922
MP	ISLI	ISI	56.030554671271	10.9547330996014	-9.08455421668494	0.32964205689787
MP	MDI	MMRDI	43.056652814895	-7.35503952223285	10.911619836885	0.329475721320686
TPSA	SLI	MDI	7.52514853202527	1.11411793828377	1.84995907587396	0.329242967619134
MP	MII	ISI	-10.6639394050543	23.9572864207036	7.60592745656998	0.327915249712117
RBC	MMRDI	SDDI	1.01551273854765	4.05391936680349	-2.12016640263761	0.327124948020222
RBC	MLI	MMSDI	0.844049997822522	2.59712219759022	-0.299899379305464	0.32671874561547
MP	ISLI	MMSDI	30.6056390443387	6.23995393140085	0.280415526966015	0.326223884991763
MP	ISLI	MMDI	43.6676522144862	7.93249500377359	-1.01934915610945	0.32581733268278
TPSA	MDI	MMRI	5.19326633649401	2.2522739773753	2.0075564984647	0.325503219200007
MP	ISLI	MLI	34.4741566141912	6.53730717447685	0.900259978470906	0.325275619309274
MP	MII	SDDI	-5.19800177969366	22.8478963089208	2.01861210132364	0.324335057455835
HBA	MDI	MMRI	0.986666023871944	0.065716115539936	0.136893286158257	0.323737361270921
MP	MII	MMRDI	-5.51711059377963	24.3546659768356	3.528225910622	0.322085995463272
HBD	RLI	MMDI	-0.772793558399494	-0.0492546172409273	0.113613072506033	0.317673985229236
HBD	MMDI	ISI	-0.565609136672231	0.117410912767047	-0.0768280177915378	0.317182560447752
MP	MRI	SDDI	34.9466792044163	-15.0601037968034	5.17838133745263	0.315921696378362
HBD	MRI	MMDI	-0.592365829497158	0.0546166168351964	0.0790245684678432	0.31521086832893
MP	MIRI	MMRI	6.18495554520845	32.3708032375604	5.27566365427862	0.314555404400144
MP	MHI	MMRI	6.82486024166906	36.5788872223008	5.04796883255634	0.314289166085994
MP	SLI	MIRI	11.3970035406787	2.68969260259752	29.1139444607674	0.314209837998886
MP	SLI	MHI	11.7573739961259	2.58554485144634	33.0399408893171	0.314022944480211
MP	MII	MHI	-9.6708344549122	120.73740242261	-122.879246298787	0.312563367420555
MP	MIRI	ISI	-1.1779441450603	24.3932141903956	9.36884197579382	0.311994235972023
MP	MHI	ISI	-0.507668503613043	27.9523742046206	9.04610161476727	0.311932404378169
MP	MII	MMDI	-5.60435277388352	23.8236217771485	2.73059216488886	0.311581356196307
MP	MDI	ISI	26.3666583522527	-3.56977756855586	17.772413306086	0.311005045703209
HBD	RLI	MMRI	0.953792263785629	0.392327657760108	-0.226410249614108	0.31041379219315
HBD	MRI	ISI	-0.682089230287208	0.286423263943153	0.103440897332751	0.309794386274434
MP	MHI	SDDI	6.75253212342934	22.7343616646278	2.56597893275878	0.308997337155157
MP	MIRI	SDDI	6.5420537468066	19.499484500059	2.65055861209922	0.308927867369426
MP	MLI	MMDI	21.8830472880169	-12.8153085004535	8.31439281607599	0.306181880795938
MP	MHI	MMSDI	-0.624892034926158	152.830468405878	-3.5043400844068	0.30614971306948
MP	MRI	MMRDI	34.34363300617	-12.0400831416848	9.00134535980314	0.305553313216883
HBD	RLI	MRI	-0.406852767507163	0.0624959507853548	0.322304088939806	0.305528904242497
MP	MHI	MMRDI	6.19174504678798	26.6717901240734	4.398399755442	0.305515248506987
MP	MIRI	MMRDI	5.98532720318443	22.8129444474624	4.5904717682072	0.305367841906208
MP	MMSDI	ISI	6.30699171234728	0.560120020762002	11.6204685990658	0.304505175918905
MP	MMRI	SDDI	15.2129556412919	-2.17021582850383	4.45660332211149	0.303724769054216
MP	MMDI	ISI	10.7071108259796	2.34495878605461	8.02859219396186	0.303584678625644
MP	SDDI	ISI	17.3468348898343	2.61521113686844	3.85922158151455	0.303501885632034
MP	SLI	SDDI	15.1331029366993	-0.859806423276798	4.31813577808672	0.303283139179445
MP	MLI	SDDI	21.2974081044719	-1.32536626490161	3.79770451885541	0.303190895389956
MP	MMSDI	SDDI	17.9473806647799	0.0884485119826006	3.51344950024503	0.303079809207346
MP	MMDI	SDDI	19.1465247200128	0.00370706166728799	3.60722058233352	0.30299982079039
MP	MMRI	ISI	4.63208943117864	-4.14309494726499	20.0450741114037	0.301840055203066
MP	MLI	ISI	9.68453733222468	3.07292176526852	12.1955903381627	0.301533313324681
MP	MRI	ISI	19.4778429143992	-4.06022901686481	15.3264306988021	0.301485442365033
MP	SLI	MMDI	21.2922446714959	1.8011617184476	3.22815439084953	0.30141452766707
MP	SLI	MDI	59.8847361822525	5.33700975497309	-3.11130033612828	0.301397526082501
MP	MMDI	MMSDI	16.2326875382348	6.78284007434207	-0.779147604186203	0.300956716661025
MP	MMRI	MMDI	17.1480961602493	2.90257481857493	3.76014488097933	0.300779941038146
MP	SLI	MMSDI	26.2124493862958	3.41217701947448	0.713852255774656	0.300709170328946
MP	MIRI	MHI	11.8530447635915	-447.753524742898	555.065639831357	0.30062493867582
MP	SLI	ISI	18.530516471553	0.648304902396102	11.7510709144768	0.30033225713272
MP	MMRDI	ISI	15.6738316496593	1.23279929785869	11.2786656913953	0.300275108901874
MP	MMRI	MMSDI	19.1215538092148	6.58470121695149	0.937267832942522	0.299927873586267
HBD	MRI	SDDI	-0.59128777405491	0.314708704039338	0.0218588871553842	0.299701929448645
HBD	ISLI	MRI	-0.528183813412012	0.0314051784251712	0.357280766447859	0.29916325256119
MP	MIRI	MMSDI	-3.04411513603042	144.769662529281	-3.71716875062577	0.298995734780732
MP	MMRDI	MMDI	14.733760954152	3.18338592029245	2.86035430860306	0.298848204432818
MP	MHI	MMDI	5.87915815009838	14.886423868918	4.31752990496108	0.2985900597291
MP	SLI	MLI	27.5945775453585	3.40512686824141	5.43034740058574	0.298301353493972
MP	MIRI	MMDI	6.25556199530608	11.0849775790392	4.53339988119164	0.298298812743901
MP	MMRDI	MMSDI	17.3676810000687	6.13393021403705	0.268406708918015	0.297665353298832
HBD	MRI	MMRDI	-0.595999710682386	0.344479606661132	0.033914132436493	0.29745292580625
MP	SLI	MMRDI	24.7763205295084	0.77602488490667	5.47631431991819	0.297079478430238
RBC	MDI	ISI	0.768726480215603	-0.220641326824018	0.488046686027254	0.29696096644757
MP	MMRI	MMRDI	19.8799861347283	-0.74717125656064	7.21869098761042	0.296955202381072
MP	MLI	MMRDI	20.5479195765778	0.400648960484034	6.56697048186464	0.296899517130583
MP	SLI	MMRI	46.6782052862939	9.43813004636718	-10.88605627699	0.296729119070052
MP	MLI	MMRI	20.437158866535	7.44494821925536	6.4348736735628	0.296252547583033
MP	MDI	MMSDI	23.9822609975046	-21.5543193007346	8.17161502273309	0.296215055353756
RBC	SLI	MLSI	0.970909747184022	0.208029374204377	-0.321700343460306	0.29554533273664
RBC	MRI	ISI	0.846136879425058	-0.694460609819125	0.504525671091842	0.294248075017022
MP	SLI	MRI	45.0501374722498	4.37701750645921	-1.04020344966486	0.293107342971049
HBD	MRI	MMRI	-0.602979013879317	0.445005836956624	0.0147783905559795	0.292687973537316
HBD	SLI	MRI	-0.595841238378284	0.00513262645497552	0.454785829028977	0.292036204675053
RBC	MHI	MMSDI	0.817123537366517	5.9516105466639	-0.216139545616032	0.291703767188853
HBD	ISLI	SDDI	-0.769823528256584	-0.159616306723717	0.14219633480156	0.290311670110387
HBD	ISLI	ISI	-0.680414789116125	-0.0860469099672963	0.391405276267179	0.289619931722757
HBD	MDI	ISI	-0.470475193368708	0.0352018498615839	0.172463081714887	0.286576333136003
HBD	MMRDI	ISI	-0.417479914369047	-0.0927093997702827	0.400691605004991	0.286213443646168
MP	MDI	MMRI	48.7042614248483	-1.12259275207691	9.54902790936502	0.285817398879164
MP	MRI	MMRI	35.5234589702269	3.38654825151977	7.98934193671068	0.285762290340359
RBC	MLI	ISI	0.88373867698111	-0.489100730968588	0.49601105860806	0.284931861948787
HBD	RLI	ISI	-0.239000777496284	0.0308336872811289	0.170971639423621	0.283337884779436
HBD	SDDI	ISI	-0.353344583691392	0.00398527129411277	0.196583316089961	0.282375894231749
HBD	MDI	SDDI	-0.301613762973338	0.0141848277507224	0.0502370414181539	0.27763823300796
HBD	RLI	SDDI	-0.169515293315505	0.0254641337691727	0.0457131426579441	0.277586661789245
HBD	RLI	MDI	0.0408876084849373	0.1105769408757	0.047846304370024	0.275345876926813
RBC	MMRI	ISI	-1.32014798894562	-0.557733438623812	1.08383331427679	0.274407244726457
RBC	ISLI	SDDI	-1.61418552525117	-0.714633521139249	0.441750489430528	0.273619577311697
HBD	ISLI	MMRDI	-0.496658969982084	-0.0890814045813953	0.191850037378393	0.272951380171459
RBC	MHI	ISI	0.838777368753147	-1.41874770480171	0.482853159032992	0.272207862515242
HBD	RLI	MMRDI	0.0153280758494283	0.0667889007835112	0.0568502529236439	0.272020165251253
RBC	MIRI	MMSDI	0.715829260851972	5.67724318094353	-0.226110305604402	0.271154097486097
HBD	MDI	MMRDI	-0.300399040142407	0.0269151841376478	0.0850318803335969	0.270855017194448
HBD	RLI	ISLI	0.624415542519597	0.285718563052959	-0.0896298894277515	0.270717491510783
RBC	MIRI	ISI	0.861493332865845	-1.2209175644909	0.463356990583691	0.270690299498688
HBD	ISLI	MDI	-0.143882195391607	0.0662951323331449	0.0539420667223006	0.265720932985206
RBC	ISLI	MLSI	1.02097029959587	0.336869395090458	-0.358839989025511	0.262838908554845
RBC	MII	ISI	0.793729659479107	-0.690070822783361	0.420166318665477	0.255818669817668
RBC	MMDI	MMSDI	1.48642533499711	0.251075766872508	-0.103805973868757	0.249729869923942
HBD	MDI	MMRI	-0.259801542445468	0.0965648967176105	0.0511438687349444	0.244137848157003
RBC	MRI	MMSDI	1.34604696924926	2.95251737301592	-0.246767535187877	0.243999122181194
HBD	SLI	MDI	-0.204228292273108	0.0267569043542448	0.0895572579403142	0.243913239845086
MP	MLI	MMSDI	13.387633786381	27.7669959731762	-0.928421003509069	0.241114795911143
RBC	MMRDI	MMSDI	1.52960736678776	0.22575741170432	-0.064569066461784	0.237233811166912
RBC	RLI	MMDI	-1.20455689168784	-0.454880720023167	0.303600822545339	0.236823198809533
MP	MRI	MMSDI	26.3228237405974	-26.1988359294931	4.77054314854296	0.233250982899794
HBD	SLI	MMRI	0.385914969618752	0.208277945650009	-0.316004210399023	0.228680820590571
RBC	MMSDI	SDDI	1.56203042142016	-0.0659099348228015	0.121430618707059	0.22589570167444
RBC	MMRDI	MMDI	1.46992063636115	0.56253358854704	-0.382301040167636	0.214541846275836
RBC	MMRI	MMSDI	1.60444200009195	0.224380508698236	-0.0358418929658693	0.212043246584485
RBC	MDI	MMRDI	1.25684603976826	-0.220164320185251	0.223086753974176	0.201398737127994
RBC	MMRI	SDDI	1.47001848816019	0.444546296575326	-0.123744370953464	0.19488014510141
RBC	MDI	MMRI	1.37603438952088	-0.115742687684269	0.220615841174522	0.193319226439838
RBC	MMRI	MMDI	1.42170811313242	0.30495728459862	-0.105216145882767	0.190283706271055
RBC	MRI	MMRDI	1.29438752281682	-0.634102903433085	0.218844462534439	0.18998533423543
RBC	MRI	MMRI	1.33641616899586	-0.308573256241368	0.212137839100933	0.185452402701699
RBC	MDI	SDDI	1.26480763401862	-0.21174014407544	0.115476766498064	0.184756385965897
RBC	MIRI	MHI	1.459718869798	-22.2628270357008	24.9360818482877	0.183350591682883
RBC	MII	MMSDI	0.87881358241487	2.4770590489208	-0.13636320870019	0.180983766562392
RBC	MMRI	MMRDI	1.29244507815734	0.384670646976869	-0.184998979189844	0.180163484164693
RBC	MMDI	SDDI	1.38679206790022	-0.346458819260156	0.276589432842211	0.178845971930864
RBC	MLI	MMRI	1.2584314471361	-0.184082344178235	0.198501315502469	0.177957417284354
RBC	MDI	MMDI	1.13307019952306	-0.318540312490497	0.225590761993618	0.177829502524091
RBC	MLI	MMRDI	1.25861514995956	-0.391417843843317	0.199302981335981	0.175473409780732
RBC	MRI	SDDI	1.29520927352358	-0.603198138467902	0.112577771843156	0.17341526996373
RBC	MIRI	MMRI	1.15901189972756	-0.395605538555725	0.183422176856168	0.171972488404836
RBC	MHI	MMRI	1.13615731779997	-0.431537994930165	0.184626649219467	0.171212685392387
RBC	SLI	MMRDI	-0.392439753026432	-0.217178142398501	0.430961438159499	0.171103830076525
RBC	MII	MMRI	1.0608818757102	-0.19593343518398	0.170320377441514	0.167893960961237
RBC	MRI	MMDI	1.24177665000478	-0.988103048694764	0.232077271702906	0.166477079667246
RBC	MIRI	MMRDI	1.16467192271937	-0.840896684602988	0.172939120562335	0.162241384826865
RBC	MHI	MMRDI	1.12998081650473	-0.935066695118866	0.175920495449769	0.160205811222318
RBC	MLI	SDDI	1.25568410967433	-0.366727673128166	0.101780857625085	0.159900792742594
RBC	MII	MMRDI	1.05959585402897	-0.415785313525051	0.149873651012034	0.152970564596807
RBC	SLI	MMSDI	1.8262154487192	0.0958786143366976	-0.0331168686885219	0.15196152649174
RBC	MIRI	SDDI	1.16343776353744	-0.774210331175734	0.0878255379199432	0.148194013939209
RBC	MLI	MMDI	1.25250641332473	-0.594531939210981	0.202768216145047	0.146538542024383
RBC	MHI	SDDI	1.12173559794247	-0.84152111949904	0.0883775267560558	0.145695788591904
RBC	MII	SDDI	1.06463433054489	-0.377122942342059	0.0760070501133408	0.140368109286733
RBC	SLI	SDDI	0.22317951667229	-0.0939740737295378	0.127181181187847	0.134988833814974
RBC	SLI	MDI	1.55437977446612	0.0893826916097704	-0.0940642515226253	0.132230692554586
RBC	MLSI	MHI	-0.0223488665618169	-0.184730751804729	2.12641717121711	0.131149708236942
RBC	MIRI	MMDI	1.16121287583082	-1.13287377663244	0.157365630396383	0.128227439755927
RBC	SLI	MRI	1.46907048354791	0.0822124626819454	-0.219933770805789	0.125088897634051
RBC	MHI	MMDI	1.09934423382986	-1.1995479580187	0.155845384671462	0.123231456093606
RBC	SLI	MLI	1.35496183341872	0.0737745565359237	-0.108835686599793	0.119952571739415
RBC	ISLI	MMSDI	1.89491497997077	0.131059771648216	-0.0299476518013758	0.11868408468219
RBC	MII	MMDI	1.05960348726844	-0.493830970425212	0.123454778932909	0.117590690289442
RBC	MDI	MMSDI	1.7057359774858	0.535635402270542	-0.126862911668	0.117074279183849
RBC	SLI	MIRI	1.24217122709499	0.0664594005261687	-0.181115566764978	0.117059705305935
RBC	SLI	MHI	1.19499345375752	0.0647076193226185	-0.158087448104243	0.116307795520349
RBC	SLI	MII	1.15314022367595	0.0614491335934093	-0.0629180024509998	0.11578562331361
RBC	SLI	MMDI	1.10451941698036	0.0633983674720752	-0.00878995883555947	0.115380017095329
RBC	MLSI	MIRI	0.229865592729967	-0.149677391053368	1.66473328270424	0.106160012515408
RBC	ISLI	MMDI	0.566471068288555	-0.0380241306979434	0.0987598614824521	0.105402317861807
RBC	MLI	MHI	0.885595291592193	-1.81049118018466	6.27706414889964	0.10435159634252
RBC	MLSI	MII	0.273091127987065	-0.139436619033688	1.08334304092965	0.101226187417941
RBC	ISLI	MDI	1.54695415580471	0.109190502223652	-0.0623876910310853	0.0984130426632925
RBC	MLI	MLSI	0.438558610743139	0.536086161960999	-0.131699632694566	0.0955034619806531
RBC	ISLI	MRI	1.44537156690539	0.0977585442631424	-0.121889887586263	0.0941820910568277
RBC	ISLI	MLI	1.33041650895993	0.0860396479305777	-0.0412043642868774	0.0920209463730975
RBC	ISLI	MHI	1.16390476227249	0.0715632174667501	0.0579967917776069	0.0915408280472078
RBC	ISLI	MII	1.17101256010048	0.0728228047812989	0.0278796575735647	0.0915087994693504
RBC	ISLI	MIRI	1.23332378935279	0.0773975245518606	-0.0156658476469498	0.0914251773137176
RBC	MRI	MDI	0.862775224631849	2.64627180107759	-0.78835054919479	0.0909775737907481
RBC	MDI	MHI	0.867831733753519	-0.201893234016141	2.03447452609465	0.089327189495724
RBC	MRI	MHI	0.867517435592579	-0.906166304207306	2.72515896466433	0.0887504222034767
RBC	MLI	MDI	0.900745147158252	0.856906537834788	-0.296082950676246	0.0803935796004481
RBC	MII	MHI	1.06567967698519	-1.48586810228801	3.06325706594885	0.0796916471800117
RBC	MLSI	MRI	0.806568605486695	-0.0939033273075323	0.584210770022668	0.0743593925669227
RBC	MLI	MRI	0.919119892121105	1.26761808982852	-1.44429909847871	0.0733273205565743
RBC	MIRI	MDI	0.946850976958019	1.41064809768755	-0.131340150153043	0.0711245769010658
RBC	RLI	MHI	0.827875794583992	-0.0289118484065676	0.884006573262547	0.0704143281563064
RBC	MIRI	MRI	0.956564507914532	1.47779620402292	-0.419784629805854	0.066660307219797
RBC	MLI	MIRI	0.970373497643128	-0.376934545987916	1.68677585925973	0.0637619204119998
RBC	MII	MDI	0.997317236753855	0.623742454728372	-0.0504694835680757	0.0635151692276566
RBC	RLI	MIRI	0.967580374097288	-0.0098149617959884	0.675589065448304	0.0621837218095754
RBC	MII	MIRI	1.00432464114913	-0.0613863922905291	0.713259076685969	0.0619770031855389
RBC	RLI	MLSI	2.0390956221149	0.23641359672532	-0.143328238755706	0.061641531700439
RBC	MII	MRI	0.996279518916527	0.541555405341781	-0.0866076979503965	0.0616306249357824
RBC	MLI	MII	0.998923394501739	0.0212048458742079	0.383721204406462	0.0612157624886932
RBC	RLI	MII	0.999384071208955	0.000399708969473121	0.422629131292028	0.0611939778878022
RBC	RLI	MLI	1.0218485508345	-0.0112814179379447	0.236813843421962	0.0595418836170077
RBC	RLI	MRI	1.17970624837274	0.000439625726604589	0.277336205299074	0.0531423467594121
RBC	MLSI	MDI	1.19358807030497	-0.052083114539383	0.138345086440073	0.0520609511073063
RBC	RLI	MDI	1.40957192591959	0.0236432638458325	0.0638048039789747	0.0453376035450029
RBC	RLI	MMSDI	1.94149992914192	0.0842725264795255	-0.00336454092064786	0.0378152583003525
RBC	MLSI	MMSDI	1.75820544721593	0.00688161427863847	0.0134754645460379	0.0201628493716845
