# Supplementary material for: Predictive modeling and ranking of physicochemicals in Aegle marmelos using topological indices and multi-criteria decision-making techniques
Source: Front Chem. 2026 Apr 10;14:1740913. doi: 10.3389/fchem.2026.1740913 (PMC13106291; doi:10.3389/fchem.2026.1740913)
Supplement: Supplementary file 1 [file Supplementaryfile1.zip › quadratic_regression_all_models_sorted.csv]

Dependent	Independent	R_squared	P_value	A	B	C
MW	ISI	0.997647579278615	1.69468887106474e-16	-1.86650992055737	21.326862708023	-0.0529014661959268
MW	MMRDI	0.980939863192491	4.79464085011546e-11	7.7768698706919	10.3470898944739	-0.0142513164068951
MW	MMRI	0.979423420715581	7.58995266894866e-11	68.1906209328935	7.7415054125421	0.199975896039239
MW	SDDI	0.976337458022116	1.75536883881848e-10	2.93580674930715	5.77722814049306	-0.00709529809318054
MW	SLI	0.969551651128501	7.96860835103573e-10	67.6507683258571	4.08410646442487	0.0388159518756433
MW	ISLI	0.958636923914412	5.00814590779814e-09	54.1824918146895	8.21735865954718	0.0292677428366249
MW	MMDI	0.941972488313804	3.81771659945175e-08	-47.6367458193964	11.5401390454414	-0.0636902783631444
MW	MLSI	0.899067052732197	1.05729877660737e-06	-49.1613678198242	31.3987374993173	-0.644163326521941
MW	RLI	0.898772256170922	1.07596301751818e-06	73.8194815317161	14.5341928450827	-0.0335901516840341
MW	MHI	0.775039070428393	0.000129611216693997	-132.512385075392	200.707120883652	-19.7823041949683
MW	MLI	0.756570730406901	0.000208083084016212	-102.009250508708	58.5408947849044	-1.76323944738605
MW	MRI	0.746532517561583	0.000265175567759414	-74.8212696544913	73.7681968948694	-2.94412357257693
MW	MIRI	0.740033222262401	0.000308679015928359	-120.120490033168	174.210975507025	-15.1312511324557
MW	MDI	0.717022765926743	0.000513462798951496	-56.5554743767612	23.8099313499646	-0.330638846714309
MW	MII	0.693245648738374	0.000833190656446746	-108.691895043529	112.637337703101	-6.37923876873492
TPSA	MLSI	0.65582975780608	0.00166203400317554	59.9209088790649	-3.91351665018839	0.267926565944945
HBA	MLSI	0.645070747383722	0.00199917479386675	2.49801596806939	-0.0358873963156162	0.00850521311890048
MW	MMSDI	0.626771715630004	0.00270300774961966	-18.8685093411384	5.05725932444884	-0.0138397365369237
TPSA	RLI	0.624195916085562	0.00281688405817918	66.1635632007402	-8.23462548949422	0.619134000947149
TPSA	ISLI	0.594560005034745	0.00444180539094093	85.7642576396591	-7.13755774751746	0.270279343690539
HBA	RLI	0.592595162898214	0.00457253550446734	3.25423166089203	-0.274746190412911	0.0248817527332344
TPSA	MII	0.576105747306234	0.00580156509837393	14.4903882400202	4.74564782913948	2.09325125570183
TPSA	SDDI	0.558286971374666	0.00742747597228884	104.124986369916	-4.18239462613266	0.0706060917903872
TPSA	MMDI	0.553422453104666	0.00793197437486918	99.8562910501793	-5.34281491396033	0.13036803976771
TPSA	MMRDI	0.544689204645146	0.00890938414865512	99.9987686263492	-7.41627109858539	0.23860808682513
TPSA	SLI	0.539098025051053	0.00958630879454729	87.670141419219	-4.96935322502595	0.12384459482975
TPSA	MIRI	0.530816342005377	0.0106673676064256	40.8935845890313	-10.5562570485462	7.07808384459052
TPSA	MHI	0.528141382556561	0.0110375159774431	43.2332222317772	-13.2253688863872	8.76181666603922
TPSA	ISI	0.517617337153576	0.0125994081099549	96.934438990684	-14.2052491479165	0.928788026543656
HBA	ISLI	0.515794790303567	0.0128877394359956	3.77035309295611	-0.219089165707308	0.00988775239439218
HBD	MLSI	0.49754095481146	0.0160917772560477	2.00344104831171	-0.185224902042512	0.010695583168463
MP	MLSI	0.494244573473717	0.0167356778537997	91.0357533964231	0.163034574498074	0.322642051404803
TPSA	MLI	0.483760450409603	0.018928126907562	64.432250807335	-9.44426094845677	1.20304629561381
HBA	MII	0.480573321811507	0.0196401820727895	-1.08061106565721	1.44240839317382	-0.0357622491402249
HBD	MII	0.480556104504437	0.0196440884459039	-1.04647006324759	0.678414932344203	0.0220325456863377
TPSA	MMRI	0.475798258844516	0.020748693475959	88.4071032187389	-10.2267553057911	0.523188110173577
TPSA	MMSDI	0.475076926053234	0.0209205925074023	83.4519410065707	-1.86697475204122	0.0245515369487764
MP	RLI	0.467701972445951	0.0227472626032814	130.481574507026	-11.2412635765243	1.0700932694565
HBA	SLI	0.456984914604893	0.025637245893325	3.84898406675521	-0.15196328658445	0.00446256266843804
HBA	SDDI	0.451419868454385	0.0272546397391661	3.97083316709204	-0.107675425448549	0.00228217181494929
HBD	RLI	0.444756170400621	0.0293023496126828	1.93398513484656	-0.285325899957777	0.0210687792129848
HBA	MMDI	0.443550512321633	0.0296861912740777	3.46832602972133	-0.108728751612556	0.00383528632382051
HBD	ISLI	0.4395788479343	0.0309804064638817	2.66049360428194	-0.254932176744027	0.00946390896765388
HBA	MMRDI	0.437314821408816	0.031738971885344	3.79471662193966	-0.182345513672254	0.00755938962789605
HBA	MIRI	0.433786729450817	0.0329518849938479	0.0932334486933772	1.36702999946415	0.0278538796951296
HBA	MHI	0.433606326445852	0.0330149286186984	0.15738518097325	1.46216853548541	0.0379412370384044
TPSA	MRI	0.430709584180318	0.0340410724852171	80.4106897915312	-18.5224828745389	2.72187395469908
HBD	MIRI	0.429748835095674	0.0343872215513759	0.218723224373867	0.163096270955088	0.167920634373783
HBD	SDDI	0.427020053671881	0.0353864123879931	3.3153730463141	-0.150496760167074	0.00250331259848891
HBD	MMDI	0.426606145382656	0.0355400639026496	3.07036676790107	-0.18656354416822	0.00453985947445279
HBD	MHI	0.423475120054189	0.0367204778526258	0.434464136198142	0.0247570498572805	0.225857349806483
HBD	MMRDI	0.414819789776036	0.0401548292693486	3.1717383824109	-0.267090883326865	0.00845449047439371
HBA	ISI	0.408293254540633	0.0429179650323944	3.3755402918108	-0.278703269105711	0.0263905970275886
HBD	ISI	0.400511979903328	0.0464176396448532	3.04752187939877	-0.511416389184927	0.0329963376214533
MP	ISLI	0.398726556218905	0.0472532993711359	137.79921183964	-7.25091467094878	0.378874548294087
HBA	MMRI	0.397273911873205	0.0479424184402152	3.73289901884852	-0.282415277661173	0.0176305732151582
HBD	SLI	0.395821101794527	0.0486399721000934	2.73747480767588	-0.177774450416521	0.00433872666611726
HBA	MLI	0.382836404878236	0.0552588447765227	1.27595010018271	0.21592064711112	0.0171871512368727
HBD	MLI	0.382695941615704	0.0553343474997109	1.33284002807266	-0.207984422649273	0.035353089106992
HBD	MMSDI	0.378940675886811	0.0573850174461299	1.82425318927656	-0.0437381048745196	0.000704855216898086
HBA	MMSDI	0.378683334361212	0.0575278333107284	2.51686202298537	-0.0136127089404995	0.0005785966944856
TPSA	MDI	0.362834112958304	0.0669137080953507	86.5883772676107	-6.8804344127117	0.323784717677547
MP	SLI	0.357689878048049	0.0702212564355383	136.195119070998	-4.67695466838985	0.164488813217554
HBD	MMRI	0.35343447344362	0.0730592604371424	2.79055979414323	-0.372047487912649	0.0185862730574934
HBD	MRI	0.335918074967585	0.0857689233975436	2.10138132405806	-0.546657595147719	0.0871368729981477
MP	SDDI	0.334844212031953	0.0866044578120203	123.332774562676	-2.36546692030348	0.0729149924512654
HBA	MRI	0.328674375028257	0.0915375636154449	2.13686874293766	0.0328212230490438	0.0509832738817251
MP	MMRI	0.325488191207495	0.0941753719292677	125.331122028459	-7.48765245814896	0.616951284400164
MP	MMRDI	0.324731953312212	0.0948106661056005	114.925127136658	-3.48299684070865	0.233545610814674
MP	ISI	0.314948424663166	0.103356933602097	91.11656447503	-2.40277848666329	0.738938547181943
MP	MMDI	0.313243578034081	0.104909876457221	97.3941991741032	-1.15732246686427	0.108523641474655
MP	MII	0.300553547385239	0.117091894135477	-45.2944241729478	62.5683221779898	-1.97182993822313
HBD	MDI	0.281277050268722	0.137838035842347	2.46266677137596	-0.223086437527813	0.0108205064439849
MP	MHI	0.280555559947471	0.138670334761584	-26.5174133469676	89.9627218816205	-3.88890451929837
MP	MIRI	0.273833024762313	0.146628693389488	-16.4890111650265	74.7592275426348	-2.09362637639287
HBA	MDI	0.26816910529706	0.153625898992449	2.49688926118862	-0.0154184445433357	0.00606550439342772
MP	MLI	0.23997290780558	0.192741148017151	17.4974724864916	19.4856972907816	0.0533771009206321
MP	MMSDI	0.22808983979284	0.211543918174902	72.2201580069546	0.732689882412743	0.0131470357153268
RBC	ISI	0.205178211808449	0.252126550872727	-0.232949942682012	0.303836901909221	-0.00282181136175773
MP	MRI	0.201260046966643	0.259676381339459	41.2525362597782	21.0521823198061	0.374999577213097
RBC	MLSI	0.164088696207175	0.341162421809821	-1.97294833360833	0.695614431929962	-0.020511029594947
RBC	MMRI	0.163626600924935	0.34229556293757	1.06615194163765	0.0723665035660282	0.00259153513144341
MP	MDI	0.159717535882179	0.352007406934752	43.8955082327685	7.98545384937571	-0.0135085141750227
RBC	MMRDI	0.136700172747971	0.413971005325328	0.627817765658488	0.0935214727402533	6.14621994731989e-05
RBC	SDDI	0.127779542065175	0.440309051101243	0.451915126164912	0.0618340796040496	-0.000147515554474552
RBC	SLI	0.115339458175212	0.479357958603437	1.12213179298266	0.049343199166584	0.00013569807841561
RBC	MMDI	0.10477436849687	0.514748451441182	0.305849866084487	0.0996543801382848	-0.00052405790198889
RBC	ISLI	0.0957871297848413	0.54654271005119	0.694526764107263	0.148641569018912	-0.00196258264242203
RBC	MHI	0.0687032551177026	0.652421868832154	1.06332545592178	0.610399229772461	0.0184719766560735
RBC	RLI	0.0659382171080176	0.664130797042658	1.00614679239928	0.308455534954775	-0.0113318430767088
RBC	MIRI	0.0620530767958767	0.680878433930547	1.19326386002035	0.485672729110257	0.0221565312681018
RBC	MII	0.06140692576474	0.683697625664927	0.683156759735796	0.575588258287943	-0.0162051138355936
RBC	MLI	0.0604772777408605	0.687770790677152	1.71296630426895	0.0432811509993439	0.0101166875007744
RBC	MRI	0.0557426145917728	0.708830410933957	2.06056014387901	-0.0570239672569179	0.0283134798250086
RBC	MDI	0.0464240238234134	0.7518510439267	2.10813853040499	-0.0183568492971429	0.00303002539200556
RBC	MMSDI	0.0201060711798304	0.885267256833978	1.57449823553768	0.0209763937274421	-4.22079885897237e-05
