# Supplementary material for: Predictive modeling and ranking of physicochemicals in Aegle marmelos using topological indices and multi-criteria decision-making techniques
Source: Front Chem. 2026 Apr 10;14:1740913. doi: 10.3389/fchem.2026.1740913 (PMC13106291; doi:10.3389/fchem.2026.1740913)
Supplement: Supplementary file 1 [file Supplementaryfile1.zip › linear_regression_all_models_sorted.csv]

Dependent	Independent	R_squared	P_value	A	B
MW	ISI	0.997529312040682	2.45700800054256e-18	3.59198677998369	20.1674940300691
MW	MMRDI	0.980778658170646	1.53062030637196e-12	13.4949735080883	9.7273850072166
MW	SDDI	0.975868736014376	6.72955077747053e-12	13.0733313018028	5.19579463133745
MW	MMRI	0.972727526914717	1.49289757823766e-11	41.2826494177585	13.0123758899174
MW	SLI	0.963952713070902	9.18738067831155e-11	45.6694589682649	6.19219648640161
MW	ISLI	0.957954375411211	2.50538636210758e-10	46.3922971451997	9.29927630279134
MW	MMDI	0.933409398989248	5.03185268188485e-09	3.34775217237467	7.68689581332513
MW	RLI	0.898596689915274	7.86982881801539e-08	76.3139111257038	13.8417672637394
MW	MLSI	0.796694647675517	7.61748324379282e-06	78.195798751008	10.8364674823617
MW	MHI	0.739990885322979	3.88807875054762e-05	8.63465005417124	88.6225785482123
MW	MLI	0.731048277222114	4.86852601893205e-05	11.4895620013159	28.5503580812252
MW	MRI	0.72680247551113	5.40341595498085e-05	16.9241736310221	38.8807207441104
MW	MIRI	0.711078222375536	7.84505544459952e-05	10.9689361774873	79.7924533060259
MW	MDI	0.698269503514358	0.000104791706476962	26.8633651551313	12.6266050119332
MW	MII	0.670046265760395	0.000190614926282266	15.3174042553194	52.9685106382978
MW	MMSDI	0.621951271615769	0.000475929874575435	33.0603730981553	3.25632613098099
HBA	MLSI	0.615885082787928	0.000529926671753524	0.816455097858411	0.235606620034021
TPSA	MLSI	0.584882253557198	0.00089626748323572	6.94929922217892	4.63893917405353
TPSA	MII	0.56609892719727	0.00121082924132784	-26.2013981762918	24.3250759878419
TPSA	MIRI	0.505434686373224	0.0029657582305984	-20.4273162232	33.6107593317142
TPSA	MHI	0.500598159546517	0.00317144900394685	-19.2824702058505	36.4182015167931
HBD	MII	0.479845372391424	0.00420172300914406	-1.47477203647416	0.88449848024316
HBA	MII	0.479380991349076	0.00422777027029068	-0.385410334346502	1.10790273556231
MP	MLSI	0.477722744626327	0.00432193530499577	27.2463760883735	10.4620576741685
TPSA	MLI	0.436163496225519	0.00736522701123373	-13.0072178644744	11.0180784906471
HBA	RLI	0.435056437046457	0.00746705066847875	1.40649423618832	0.238164923035274
HBA	MIRI	0.433626274341069	0.00760042159121819	-0.148078328833283	1.54083731621257
HBA	MHI	0.433395491290941	0.00762213838719368	-0.113326110509209	1.6771397616468
HBD	MLSI	0.42505769551573	0.00844423997144826	-0.111176644242907	0.156187687038265
HBD	MIRI	0.420590429302258	0.00891601154273452	-1.2360553273992	1.21091564860187
TPSA	MMSDI	0.414304941355778	0.00961906699540725	-8.66931235078374	1.32786047648633
HBD	MHI	0.411741876140685	0.00991949228343375	-1.17703141928494	1.3044420368364
TPSA	MMDI	0.409694545202909	0.0101653808027525	-4.50420528538414	2.54441340140337
HBA	MMDI	0.392771057267695	0.0124131368844172	0.398153424103593	0.123304950394956
HBA	ISLI	0.388397997571624	0.0130610591001197	1.13853018724029	0.146423604691091
TPSA	RLI	0.385249192820526	0.0135459724254275	20.1862127816694	4.5281695275653
HBA	MLI	0.378870741030616	0.0145774530832242	0.169622052277972	0.508252973707633
TPSA	SDDI	0.372346874956	0.0157040239779435	3.24536444553772	1.60351417971515
HBA	SDDI	0.372118807078871	0.0157447701884496	0.710142424683597	0.0793401374546295
TPSA	ISI	0.371575628552435	0.0158421924035994	1.09992356130033	6.14972064526934
HBA	MMSDI	0.364905163494145	0.01708309332928	0.345875628298898	0.061678752710512
TPSA	MMRDI	0.363657945568095	0.0173244842210981	4.26124303700373	2.95937374171201
TPSA	MRI	0.363153166143515	0.0174230418000113	-4.40896073780666	13.7313646080994
HBA	MMRDI	0.363141054555557	0.0174254126991334	0.761637284310486	0.146367326835785
TPSA	ISLI	0.361377790794089	0.0177736641252472	13.8240088051485	2.85364629495218
HBA	ISI	0.360161051637156	0.0180175797528539	0.652496921578238	0.299663150323422
HBD	MLI	0.356345225280859	0.0188020130612847	-0.942820057772798	0.393328188648917
MP	RLI	0.35307531043521	0.0194983286537472	51.0156541156007	10.8175815625173
HBD	MMSDI	0.346828547182054	0.0208929355727884	-0.820475169342868	0.0479830889006696
HBA	SLI	0.335963532244709	0.0235326741530185	1.32185370404133	0.0903979947753201
MP	ISLI	0.325144624539813	0.026454939504287	36.9541790333335	6.7546429377707
HBA	MRI	0.318998736078972	0.0282567795948135	0.54811645482242	0.636966296375386
HBD	MMDI	0.314866609971106	0.0295297081477371	-0.563821403462014	0.0880966275922599
HBA	MMRI	0.312161207268718	0.0303909548115388	1.36059830028647	0.182283066987056
TPSA	SLI	0.310772772108371	0.0308417163945683	17.5374712237316	1.75663292295695
MP	SDDI	0.302999818136481	0.0334789793019878	19.1542726150015	3.60964777878741
MP	ISI	0.300103741081411	0.0345127360735744	14.8711612425997	13.7915213719192
MP	MII	0.299127601989588	0.0348676469609899	-6.96300911854092	44.1246200607902
MP	MMDI	0.297249538690419	0.0355598295310594	10.5202912084882	5.40832613420703
MP	MMRDI	0.296881178278531	0.0356970495460858	21.218835832141	6.67251106376261
MP	SLI	0.293007916849525	0.037169347744929	43.0457999255604	4.25641445216257
TPSA	MMRI	0.292193624705067	0.0374858208704263	18.0089650208956	3.56319047590738
HBD	MRI	0.291530875559975	0.0377452069095581	-0.613997579936518	0.485902860836728
TPSA	MDI	0.290790344479215	0.0380369691351288	4.89880668257755	4.07106205250597
MP	MMRI	0.28448853044175	0.0406043458550823	42.3165791977168	8.77365890652424
HBD	ISI	0.2823443908835	0.041513323516735	-0.357117216417225	0.211718961805596
MP	MHI	0.27968421201102	0.0426669280414752	1.22997833152759	67.9285807150596
HBD	SDDI	0.277175112990312	0.0437818397739298	-0.261276249667409	0.0546404743138564
MP	MIRI	0.273476411479799	0.0454741127802935	1.64909770504241	61.6950660420671
HBD	MMRDI	0.269112479493248	0.0475478858324806	-0.220485279858949	0.100544562877751
HBD	RLI	0.267364296309214	0.0484027599828392	0.369401953668422	0.148984782291385
HBA	MDI	0.257848356893703	0.0533098368655356	0.966587112171837	0.189737470167065
HBD	ISLI	0.256290850118667	0.0541554293552993	0.141485097069818	0.0949127068644347
MP	MLI	0.239957861320552	0.0638044804524035	14.0616160696558	20.3935761989296
HBD	MDI	0.229694582819433	0.070664039485537	-0.267303102625298	0.142899761336516
MP	MMSDI	0.22529142332907	0.073814053112839	22.8903987109621	2.44348350570684
HBD	SLI	0.216162661788703	0.0807714682595771	0.280472249256006	0.0578613114534714
HBD	MMRI	0.20488341807759	0.090228217297176	0.289663856637746	0.117840743036719
RBC	ISI	0.204698627647664	0.0903916011700586	0.0582111368740348	0.241995143198793
MP	MRI	0.201054124959923	0.0936723561483727	29.5667147936697	25.4958778658852
RBC	MMRI	0.162023919163464	0.136885145520288	0.717445148076553	0.1406729659245
MP	MDI	0.159697398198935	0.140004881773273	47.3036515513126	7.52855011933174
RBC	MMRDI	0.136695899435631	0.174984346760965	0.603157080544512	0.0961940978022228
RBC	SDDI	0.127490787057621	0.191387155874541	0.662680415476448	0.0497457239963251
RBC	SLI	0.115241933970774	0.215759254011498	1.04528654517215	0.0567129466875476
RBC	MMDI	0.103948097388494	0.241201906340955	0.725361756096664	0.0679490301857834
RBC	ISLI	0.0914130086689597	0.273392654182388	1.21690735644653	0.0760923191839009
RBC	MHI	0.0686597020887682	0.345463540075903	0.931527627302274	0.715059588299025
RBC	MIRI	0.0619645943195651	0.370973151249288	1.00131099734372	0.623928774239745
RBC	MII	0.0611935609855496	0.37406405422814	0.998176291793312	0.424012158054711
RBC	MLI	0.0592798306351685	0.381882346997845	1.06176035514213	0.215353576137866
RBC	MRI	0.0531419623701063	0.408471797005425	1.17824909494869	0.27848703552188
RBC	MDI	0.0441794109411874	0.452113357483815	1.3436754176611	0.0841288782816228
RBC	RLI	0.0374609663280435	0.489466313615086	1.84765786954046	0.0748615308582927
RBC	MMSDI	0.0200421712251483	0.614767592665478	1.7328692906244	0.0154839649172588
RBC	MLSI	0.0161623002590066	0.65162896080083	2.08227571456472	0.0408840064425972
